# Supplementary material for: Genome-wide association analysis for quantitative trait loci influencing Warner–Bratzler shear force in five taurine cattle breeds
Source: Anim Genet. 2012 Feb 27;43(6):662–73. doi: 10.1111/j.1365-2052.2012.02323.x (PMC3506923; doi:10.1111/j.1365-2052.2012.02323.x)
Supplement: Table S2 — Standardized single-nucleotide polymorphism allele substitution effects, within-breed t-like statistic ranks, heterozygosity, allele frequency and sliding window rank information. [file age0043-0662-sd5.xlsx]

## Sheet: Table S2
Table S2 Standardized SNP allele substitution effects, within breed T-like statistic ranks, heterozygosity, allele frequency, and sliding window rank information.
					T-like (ti)3							Rank4							Heterozygosity						A Allele Frequency
BTA	POS1	SNP ID2	Angus	Hereford	Charolais	Limousin	Simmental	All Breeds		Angus	Hereford	Charolais	Limousin	Simmental	All Breeds		Angus	Hereford	Charolais	Limousin	Simmental		Angus	Hereford	Charolais	Limousin	Simmental
1	135098	rs41609588	0.0603401	0.0235529	0.00644329	0.0250645	0.0276491	0.0194923		17163	26741	37757	10727	12769	35090		0.273425	0.476712	0.528058	0.501767	0.468992		0.155146	0.43379	0.430935	0.466431	0.329457
1	267940	ss86310701	0.076651	0.0125515	0.0270328	0.00638988	0.046819	0.0835615		13017	32935	28742	30829	4132	18966		0.420891	0.493151	0.408633	0.409894	0.443798		0.35023	0.500457	0.297842	0.265018	0.307171
1	393248	ss117966399	0.0496019	0.00654	0.00790477	0.00300622	0.0132605	0.029425		20449	36620	37134	35893	25070	32324		0.182796	0.427397	0.235971	0.180212	0.162791		0.108295	0.328767	0.135252	0.090106	0.0872093
1	471078	ss86329363	0.0482316	0.011434	0.0264018	0.00530329	0.033356	0.0114936		20879	33621	29013	32423	9368	37432		0.27957	0.235616	0.41295	0.459364	0.422481		0.156682	0.13242	0.288489	0.388693	0.290698
1	516404	rs29015852	0.0197379	0.00422162	0.0104541	0.000526954	0.0197115	0.0152212		31833	38048	35985	39815	18772	36350		0.486943	0.2621	0.530935	0.268551	0.374031		0.349462	0.155708	0.41223	0.159011	0.264535
1	533815	ss86336721	0.0155258	0.0120625	0.00275445	0.00214236	0.0192329	0.027096		33602	33217	39423	37267	19182	33006		0.490015	0.265753	0.500719	0.261484	0.362403		0.350998	0.157534	0.397122	0.155477	0.254845
1	571340	ss86296752	0.00104587	0.0198016	0.106791	0.0349498	0.0648087	0.121506		40134	28853	7000	5370	1126	12190		0.506912	0.463014	0.500719	0.328622	0.420543		0.319508	0.621461	0.614388	0.789753	0.67345
1	845494	ss105260844	0.00708301	0.0229664	0.0228662	0.0173628	0.0353547	0.0617405		37448	27066	30446	17211	8326	24004		0.078341	0.456621	0.126619	0.275618	0.108527		0.0391705	0.3379	0.0705036	0.141343	0.0562016
1	883895	ss86295506	0.0789437	0.00282007	0.0945507	0.0249054	0.0177134	0.059843		12534	38896	8974	10827	20576	24465		0.516129	0.109589	0.43741	0.371025	0.496124		0.554531	0.943379	0.620144	0.754417	0.600775
1	929617	ss105260791	0.0748649	0.0297962	0.0329253	0.0172683	0.00884204	0.0340615		13440	23642	26333	17306	29894	31068		0.0460829	0.0949772	0.385612	0.342756	0.112403		0.976959	0.951598	0.794245	0.761484	0.937984
1	950841	ss105262963	0.0806652	0.0227392	0.0432539	0.0172683	0.00824081	0.0239928		12142	27199	22572	17305	30583	33852		0.047619	0.113242	0.384173	0.342756	0.116279		0.0238095	0.0575342	0.207914	0.238516	0.0639535
1	974586	ss86289560	0.0384722	0.0171481	0.00558533	0.00364526	0.00800825	0.00964212		24340	30330	38176	34884	30864	37934		0.213518	0.0885845	0.379856	0.176678	0.282946		0.119048	0.0452055	0.247482	0.0989399	0.164729
1	1009504	ss86329883	0.0478011	0.0300952	0.116493	0.00288015	0.0155975	0.0544203		21023	23501	5681	36083	22661	25759		0.396313	0.171689	0.496403	0.537102	0.505814		0.729647	0.899543	0.525899	0.55477	0.599806
1	1114422	ss105250851	0.02325	0.00367725	0.0995762	0.00308977	0.0458205	0.027563		30341	38369	8097	35749	4401	32866		0.182796	0.0438356	0.307914	0.342756	0.267442		0.103687	0.0219178	0.18705	0.196113	0.164729
1	1153822	ss105259664	0.0146349	0.0379769	0.0363515	0.00767396	0.00176116	0.0676469		34000	19896	25061	28952	38474	22565		0.0399386	0.383562	0.0215827	0.04947	0.0174419		0.0199693	0.255708	0.0122302	0.024735	0.00872093
1	1189382	ss105259685	0.0144135	0.00153853	0.0170844	0.000171796	0.00325885	0.0193436		34087	39690	32934	40372	36621	35130		0.0460829	0.0986301	0.0503597	0.0989399	0.0368217		0.976959	0.947945	0.97482	0.95053	0.981589
1	1209308	rs41635940	0.0656415	0.0218227	0.0254865	0.00833568	0.00686715	0.0640636		15729	27699	29359	28023	32196	23437		0.296467	0.0310502	0.267626	0.0530035	0.145349		0.831797	0.984475	0.846043	0.969965	0.919574
1	1234172	ss105297265	0.018554	0.0101177	0.00688728	0.015307	0.00355516	0.0313982		32312	34407	37579	19309	36234	31778		0.0460829	0.0913242	0.028777	0.212014	0.0271318		0.0230415	0.0474886	0.0143885	0.113074	0.0135659
1	1264369	ss105304365	0.0392444	0.0185907	0.0540127	0.0431742	0.00100753	0.0297838		24081	29522	19014	2783	39409	32219		0.135177	0.121461	0.136691	0.24735	0.0639535		0.0691244	0.0625571	0.0755396	0.137809	0.0319767
1	1288510	ss105238835	0.0745666	0.0468509	0.10312	0.0326843	0.0309783	0.106589		13504	16369	7538	6347	10726	14620		0.397849	0.212785	0.364029	0.342756	0.335271		0.733487	0.878082	0.77482	0.757951	0.789729
1	1312323	ss105296520	0.0321079	0.0178392	0.0980616	0.0444445	0.00382813	0.0124612		26755	29935	8371	2515	35910	37152		0.127496	0.116895	0.123741	0.180212	0.0465116		0.0683564	0.0657534	0.0820144	0.167845	0.0445736
1	1336351	ss105240972	0.00353742	0.00934258	0.0325535	0.0277036	0.0232061	0.0372967		39041	34826	26490	9075	15999	30232		0.113671	0.0383562	0.201439	0.130742	0.186047		0.0583717	0.0191781	0.11223	0.0689046	0.100775
1	1359951	rs41255293	0.0348318	0.0530359	0.116264	0.0267236	0.000562141	0.0779684		25741	14299	5721	9693	39978	20224		0.403994	0.248402	0.464748	0.480565	0.498062		0.281874	0.146119	0.346043	0.438163	0.425388
1	1385605	ss86340900	0.0589807	0.0279622	0.0598183	0.0226542	0.00581384	0.00937206		17563	24532	17260	12508	33408	38002		0.506912	0.308676	0.513669	0.473498	0.459302		0.397849	0.188128	0.432374	0.30742	0.373062
1	1436503	ss86292959	0.00287639	0.0244111	0.0297925	0.00182364	0.0243168	0.0135872		39342	26309	27652	37754	15161	36826		0.0353303	0.114155	0.256115	0.0671378	0.168605		0.0176651	0.0589041	0.139568	0.0335689	0.0881783
1	1513277	rs41580909	0.0512252	0.00538298	0.0641467	0.00838344	0.00661792	0.0307329		19911	37344	16041	27959	32479	31951		0.331797	0.290411	0.342446	0.279152	0.189922		0.795699	0.827397	0.778417	0.84629	0.893411
1	1543411	ss86302482	0.0313678	0.011011	0.0580649	0.0131283	0.00369879	0.0646634		27050	33868	17772	21739	36076	23283		0.330261	0.326027	0.341007	0.272085	0.19186		0.200461	0.207763	0.222302	0.150177	0.111434
1	1668494	ss86294596	0.121814	0.0157411	0.048677	0.00349343	0.00489408	0.0783327		5400	31109	20720	35108	34594	20147		0.291859	0.463014	0.270504	0.261484	0.397287		0.831029	0.644292	0.843165	0.840989	0.758721
1	1760113	ss105238977	0.00388803	0.0329221	0.0809921	0.0226913	0.00622232	0.0454854		38884	22152	11749	12478	32928	28011		0.0399386	0.133333	0.0431655	0.141343	0.120155		0.980031	0.927854	0.976978	0.925795	0.939922
1	1782724	ss105241054	0.0151123	0.0250766	0.0358548	0.0163557	0.0223931	0.035346		33802	25959	25269	18190	16614	30743		0.0491551	0.0949772	0.0330935	0.162544	0.174419		0.0245776	0.0520548	0.0165468	0.0812721	0.0930233
1	1851399	ss86301104	0.0151123	0.025418	0.0309224	0.0163557	0.0254778	0.0394431		33803	25792	27173	18191	14291	29656		0.0491551	0.0958904	0.0345324	0.162544	0.176357		0.975422	0.947489	0.982734	0.918728	0.90407
1	1896112	ss86329948	0.0187407	0.0250887	0.0191285	0.0175293	0.017713	0.0371842		32225	25952	32054	17018	20577	30266		0.0568356	0.109589	0.0388489	0.166078	0.166667		0.971582	0.936073	0.980576	0.916961	0.910853
1	1921756	ss86306329	0.0440051	0.0189841	0.00904062	0.0210705	0.0193186	0.0323351		22355	29291	36632	13772	19092	31519		0.0460829	0.0675799	0.0244604	0.144876	0.149225		0.0230415	0.0392694	0.0122302	0.0724382	0.0804264
1	1983902	ss105305710	0.0187407	0.0250887	0.012805	0.0163557	0.0261539	0.0498073		32226	25953	34922	18192	13827	26950		0.0568356	0.109589	0.0402878	0.162544	0.180233		0.971582	0.936073	0.979856	0.918728	0.902132
1	2049400	ss86305189	0.0149984	0.00296337	0.0634675	0.0194193	0.0061207	0.0437243		33845	38790	16242	15252	33031	28471		0.373272	0.346119	0.533813	0.4947	0.52907		0.765745	0.773973	0.57482	0.501767	0.580426
1	2089647	ss105241111	0.0927618	0.00497759	0.0142444	0.00146218	0.0102193	0.0283542		9660	37600	34250	38340	28338	32643		0.0706605	0.155251	0.165468	0.30742	0.0949612		0.0368664	0.0876712	0.0856115	0.185512	0.0474806
1	2128924	rs41622765	0.0297625	0.0141777	0.0418902	0.00347988	0.0255228	0.0879916		27668	31995	23051	35129	14246	18058		0.486943	0.426484	0.492086	0.402827	0.393411		0.364823	0.689041	0.36259	0.261484	0.260659
1	2173375	ss105299221	0.0927618	0.00294687	0.0142444	0.00500539	0.00676436	0.0443147		9661	38802	34251	32871	32307	28319		0.0706605	0.156164	0.165468	0.310954	0.0968992		0.0368664	0.0881279	0.0856115	0.187279	0.0484496
1	2211567	ss86315396	0.0247583	0.0102905	0.0436867	0.0179892	0.0173551	0.000509026		29691	34287	22408	16581	20911	40477		0.450077	0.0849315	0.290647	0.212014	0.27907		0.309524	0.0424658	0.16259	0.137809	0.180233
1	2291153	ss86333800	0.0476295	0.0269505	0.0631159	0.0309462	0.0441185	0.0184007		21100	25054	16330	7234	4901	35404		0.459293	0.172603	0.448921	0.487633	0.515504		0.418587	0.0972603	0.292086	0.385159	0.45155
1	2313042	ss86338703	0.0396916	0.0239134	0.0180192	0.0268109	0.0515036	0.0161936		23906	26550	32540	9634	3009	36056		0.425499	0.206393	0.41295	0.438163	0.46124		0.673579	0.883105	0.735971	0.64311	0.637597
1	2393763	ss86300385	0.0478388	0.0542953	0.0475641	0.00242006	0.0013508	0.00890661		21011	13909	21113	36836	38996	38131		0.442396	0.505023	0.264748	0.236749	0.333333		0.327189	0.451598	0.165468	0.139576	0.22093
1	2415018	ss86298198	0.0478388	0.0535581	0.053689	0.00242006	0.000549946	0.0056102		21012	14138	19111	36837	40000	39038		0.442396	0.505936	0.267626	0.236749	0.337209		0.327189	0.452055	0.166906	0.139576	0.224806
1	2462297	ss86330583	0.0839185	0.0429276	0.0513031	0.0146674	0.0196045	0.0808619		11457	17861	19858	20021	18839	19588		0.47619	0.30411	0.555396	0.473498	0.513566		0.589862	0.181279	0.546763	0.409894	0.58624
1	2524748	ss86313348	0.0167425	0.00904875	0.0899021	0.013499	0.0466606	0.102502		33080	35024	9872	21325	4172	15340		0.388633	0.231963	0.434532	0.452297	0.472868		0.25576	0.125114	0.31223	0.321555	0.352713
1	2582894	ss86321979	0.0194758	0.0168995	0.0539167	0.0030099	0.0091429	0.0538707		31939	30475	19044	35885	29550	25881		0.198157	0.133333	0.270504	0.113074	0.20155		0.115975	0.0748858	0.161151	0.0600707	0.116279
1	2645246	ss86319636	0.0664483	0.00210002	0.0521744	0.0121844	0.0255297	0.0859574		15524	39355	19592	22925	14244	18483		0.529954	0.056621	0.315108	0.190813	0.319767		0.4447	0.0292237	0.157554	0.113074	0.200581
1	2676888	ss86309855	0.043749	0.015429	0.0416936	0.00341273	0.00748161	0.0428614		22461	31272	23120	35225	31500	28728		0.0568356	0.410959	0.142446	0.289753	0.0852713		0.0284178	0.311416	0.0741007	0.208481	0.0445736
1	2714141	ss86288974	0.0290139	0.050991	0.117498	0.00775765	0.0134263	0.029613		27984	14960	5535	28832	24913	32265		0.43318	0.219178	0.371223	0.438163	0.377907		0.694316	0.871233	0.74964	0.696113	0.745155
1	2749920	ss86328148	0.0615271	0.134071	0.10469	0.0152756	0.0279275	0.310405		16832	1423	7308	19345	12592	584		0.437788	0.441096	0.48777	0.45583	0.478682		0.31106	0.352968	0.392086	0.273852	0.338178
1	2771830	rs43207817	0.0300345	0.0688167	0.119544	0.0397552	0.0524615	0.100931		27557	9754	5263	3711	2802	15647		0.528418	0.405479	0.522302	0.44523	0.47093		0.548387	0.72968	0.393525	0.420495	0.601744
1	2799458	rs29009975	0.030503	0.0949858	0.123227	0.0298783	0.0318671	0.17675		27369	4892	4814	7805	10201	5659		0.0491551	0.452055	0.247482	0.219081	0.104651		0.975422	0.630594	0.869065	0.879859	0.943798
1	2847001	ss86303766	0.0279018	0.000212593	0.132712	0.00268987	0.019728	0.110653		28438	40515	3885	36394	18754	13930		0.0337942	0.190868	0.105036	0.222615	0.0852713		0.0168971	0.105479	0.0582734	0.114841	0.0445736
1	2886955	ss86289121	0.110991	0.0628972	0.0783709	0.0078467	0.00664654	0.115318		6742	11319	12356	28703	32440	13136		0.364055	0.125114	0.189928	0.29682	0.199612		0.221966	0.0671233	0.0992806	0.183746	0.109496
1	2942947	rs43213404	0.0076199	0.0173112	0.205648	0.0381195	0.0365282	0.0972331		37172	30241	584	4242	7795	16326		0.460829	0.420091	0.477698	0.44523	0.5		0.35023	0.70137	0.355396	0.374558	0.344961
1	2977063	ss86285875	0.0919112	0.0164605	0.0830412	0.0221545	0.0236771	0.123152		9814	30718	11298	12894	15656	11934		0.447005	0.396347	0.505036	0.399293	0.511628		0.672043	0.721461	0.596403	0.712014	0.594961
1	3010948	ss86290613	0.105809	0.0123952	0.168422	0.0247399	0.00481796	0.0112818		7449	33025	1675	10938	34693	37492		0.348694	0.0273973	0.214388	0.29682	0.162791		0.78725	0.985388	0.884173	0.819788	0.910853
1	3079342	rs43180934	0.0239955	0.0507551	0.00215576	0.0167951	0.0121037	0.0307506		30036	15017	39710	17766	26284	31945		0.473118	0.417352	0.574101	0.438163	0.517442		0.668203	0.353881	0.402158	0.399293	0.452519
1	3116101	rs43211381	0.029773	0.0398299	0.0488653	0.0129521	0.0118604	0.00894171		27664	19167	20665	21967	26540	38127		0.477727	0.420091	0.591367	0.434629	0.51938		0.334101	0.645662	0.628058	0.595406	0.54845
1	3197378	ss86304200	0.0938408	0.0341225	0.195441	0.00848583	0.0445846	0.194714		9456	21628	787	27841	4757	4297		0.491551	0.484932	0.443165	0.530035	0.432171		0.336406	0.514612	0.300719	0.44523	0.297481
1	3248926	rs29012843	0.0730085	0.0133132	0.219994	0.00530506	0.0453132	0.237316		13853	32507	394	32417	4549	2147		0.482335	0.422831	0.509353	0.498233	0.47093		0.615975	0.276256	0.522302	0.595406	0.466085
1	3249057	rs29012842	0.0730085	0.0133132	0.219994	0.00530506	0.0453132	0.237316		13854	32508	395	32418	4550	2148		0.482335	0.422831	0.509353	0.498233	0.47093		0.615975	0.276256	0.522302	0.595406	0.466085
1	3295844	ss86314345	0.00504033	0.00905162	0.155271	0.00407047	0.0410731	0.155946		38375	35019	2288	34223	5969	7646		0.0199693	0.261187	0.271942	0.14841	0.0930233		0.00998464	0.138813	0.140288	0.0777385	0.0465116
1	3343059	ss86339423	0.0582956	0.00906351	0.112201	0.0243038	0.0246351	0.114401		17756	35011	6240	11260	14943	13309		0.172043	0.102283	0.181295	0.226148	0.29845		0.0906298	0.0547945	0.0978417	0.137809	0.174419
1	3377291	ss86307533	0.0137492	0.0212885	0.178832	0.0123653	0.0553966	0.205371		34400	28019	1243	22706	2272	3622		0.514593	0.393607	0.51223	0.434629	0.436047		0.413978	0.758447	0.535252	0.641343	0.650194
1	3404571	rs41582551	0.0525689	0.0186345	0.149285	0.00951063	0.00122469	0.143753		19505	29497	2646	26381	39137	9132		0.334869	0.352511	0.369784	0.40636	0.28876		0.207373	0.206393	0.241007	0.280919	0.17345
1	3433611	ss86318526	0.0567107	0.0146924	0.0923128	0.00029563	0.000587624	0.0218599		18232	31693	9390	40196	39947	34414		0.204301	0.0511416	0.25036	0.371025	0.25969		0.106759	0.0255708	0.148201	0.213781	0.166667
1	3459530	rs41584384	0.0535894	0.00761967	0.122816	0.0119461	0.0154194	0.0147595		19173	35916	4865	23274	22842	36489		0.204301	0.377169	0.505036	0.427562	0.356589		0.102151	0.755708	0.297122	0.319788	0.22093
1	3541738	ss86300039	0.00733795	0.0341008	0.0695519	0.00483412	0.0260168	0.141065		37326	21637	14516	33128	13907	9494		0.529954	0.284018	0.529496	0.402827	0.517442		0.480031	0.830594	0.689209	0.727915	0.524225
1	3568205	ss86301529	0.107637	0.0128457	0.127449	0.00829824	0.00452027	0.030226		7188	32790	4360	28067	35056	32090		0.534562	0.374429	0.435971	0.427562	0.465116		0.394777	0.738813	0.377698	0.362191	0.337209
1	3601437	rs29024375	0.0134902	0.0249943	0.0701071	0.0428687	0.0464506	0.0391899		34496	25992	14391	2850	4221	29716		0.552995	0.136073	0.456115	0.526502	0.488372		0.50384	0.0744292	0.328777	0.439929	0.401163
1	3628012	rs43215834	0.110817	0.0120816	0.0595214	0.0391893	0.045641	0.0162681		6765	33196	17338	3904	4461	36028		0.127496	0.280365	0.378417	0.190813	0.341085		0.936252	0.833333	0.783453	0.886926	0.802326
1	3649944	ss86334800	0.131603	0.105376	0.0158407	0.0097353	0.00575372	0.192567		4390	3598	33526	26082	33484	4458		0.119816	0.404566	0.117986	0.339223	0.102713		0.0660522	0.291781	0.0618705	0.194346	0.0513566
1	3687110	rs41577048	0.131603	0.103329	0.0158407	0.0097353	0.00575372	0.190267		4391	3788	33527	26081	33485	4626		0.119816	0.403653	0.117986	0.339223	0.102713		0.933948	0.708676	0.938129	0.805654	0.948643
1	3792863	ss86311110	0.00813285	0.00995753	0.119016	0.0231956	0.0574127	0.0970602		36946	34479	5341	12068	1960	16361		0.416283	0.168037	0.434532	0.339223	0.494186		0.307988	0.0968037	0.317986	0.275618	0.390504
1	3846214	rs43212751	0.0653749	0.0507323	0.0329452	0.021551	0.0275637	0.000113833		15824	15026	26328	13364	12825	40599		0.367127	0.50137	0.371223	0.459364	0.457364		0.231183	0.461644	0.251799	0.416961	0.323643
1	3953844	ss105241323	0.0464387	0.0358797	0.115719	0.00281754	0.0164855	0.000402528		21502	20843	5802	36182	21740	40510		0.357911	0.026484	0.205755	0.342756	0.205426		0.761137	0.986758	0.895683	0.779152	0.885659
1	3999035	rs43210963	0.0134332	0.0491504	0.093283	0.0134527	0.00153479	0.136293		34526	15555	9214	21378	38763	10109		0.030722	0.175342	0.0834532	0.0424028	0.0348837		0.015361	0.106849	0.0618705	0.0212014	0.0213178
1	4029125	rs41628897	0.0747772	0.00871206	0.106442	0.0157896	0.00726172	0.0613959		13463	35230	7055	18782	31759	24091		0.261137	0.0885845	0.342446	0.159011	0.387597		0.162826	0.0442922	0.214388	0.0830389	0.246124
1	4052161	rs41633082	0.075681	0.0275854	0.173421	0.00932871	0.00429249	0.049437		13229	24702	1460	26644	35359	27043		0.457757	0.328767	0.470504	0.409894	0.50969		0.634409	0.790868	0.636691	0.696113	0.564922
1	4076896	rs41633069	0.0684332	0.0234993	0.133953	0.00978367	0.00492611	0.0540926		15002	26772	3761	26026	34548	25832		0.457757	0.323288	0.470504	0.434629	0.517442		0.634409	0.792694	0.633813	0.64841	0.561047
1	4104195	rs43209887	0.0272804	0.00692639	0.0508941	0.0110999	0.021564	0.0636186		28681	36358	19968	24333	17263	23543		0.360983	0.456621	0.558273	0.512367	0.494186		0.77957	0.303196	0.532374	0.606007	0.628876
1	4290404	rs43102166	0.0138187	0.0938993	0.0492455	0.00344783	0.012421	0.150729		34376	5062	20527	35175	25948	8212		0.0721966	0.416438	0.122302	0.187279	0.102713		0.0360983	0.30411	0.0625899	0.107774	0.0513566
1	4311365	rs43204112	0.0624147	0.0505916	0.155444	0.00173277	0.00252547	0.0203488		16577	15084	2280	37895	37502	34849		0.494624	0.452055	0.497842	0.508834	0.505814		0.599078	0.314612	0.517986	0.392226	0.446705
1	4348137	ss86295851	0.030977	0.0661723	0.0220448	0.00712755	0.018403	0.129254		27195	10410	30832	29743	19946	11082		0.116743	0.39726	0.188489	0.30742	0.0910853		0.93702	0.723744	0.895683	0.800353	0.954457
1	4602508	rs41614489	0.0473648	0.00911328	0.00203504	0.0144251	0.0516179	0.171111		21191	34973	39761	20258	2986	6157		0.270353	0.297717	0.246043	0.208481	0.416667		0.16129	0.184475	0.127338	0.111307	0.291667
1	4648383	rs42317790	0.0187197	0.0155437	0.00943674	0.0124217	0.0442177	0.139821		32232	31215	36474	22647	4869	9652		0.12596	0.278539	0.0978417	0.0388693	0.195736		0.935484	0.844292	0.951079	0.980565	0.89438
1	4727118	rs29021339	0.0595874	0.0170346	0.0218617	0.00869019	0.0329627	0.0633677		17379	30393	30920	27571	9607	23606		0.22427	0.186301	0.54964	0.413428	0.408915		0.113671	0.102283	0.358273	0.273852	0.276163
1	4755056	rs42316637	0.0303234	0.00853751	0.0444107	0.0136536	0.036476	0.0911386		27439	35335	22161	21155	7812	17451		0.0752688	0.507763	0.12518	0.201413	0.0910853		0.0376344	0.567123	0.0669065	0.107774	0.0455426
1	4784221	rs29022048	0.0349252	0.0295259	0.114391	0.0453866	0.0485432	0.0585383		25706	23774	5971	2333	3692	24768		0.457757	0.243836	0.489209	0.5053	0.434109		0.62212	0.142009	0.509353	0.616608	0.656977
1	4827245	rs42314082	0.134487	0.0174358	0.02332	0.00734764	0.0451894	0.191992		4110	30174	30239	29407	4585	4496		0.18894	0.507763	0.241727	0.339223	0.226744		0.893241	0.421005	0.857554	0.784452	0.867248
1	4880750	rs41614480	0.0424457	0.123152	0.0143112	0.0131391	0.0114062	0.155275		22914	2035	34222	21721	27035	7715		0.0844854	0.421918	0.233094	0.190813	0.156977		0.0422427	0.316895	0.128058	0.102473	0.0901163
1	4910208	ss86339225	0.154431	0.0025234	0.0983701	0.00471947	0.00546218	0.143414		2634	39092	8306	33293	33887	9176		0.344086	0.184475	0.361151	0.321555	0.310078		0.241167	0.0986301	0.228058	0.19258	0.203488
1	4933748	rs42318929	0.0625584	0.116293	0.206458	0.0142663	0.036475	0.0846042		16537	2557	575	20423	7814	18744		0.511521	0.443836	0.519424	0.462898	0.513566		0.458525	0.557078	0.594964	0.591873	0.601744
1	4986591	rs42318869	0.0457263	0.0654824	0.0197007	0.00654084	0.00742021	0.0811074		21741	10590	31818	30593	31569	19530		0.0384025	0.237443	0.0733813	0.254417	0.116279		0.0192012	0.136986	0.0366906	0.144876	0.0639535
1	5010974	rs41614477	0.00729617	0.0104812	0.0249437	0.029946	0.00331112	0.0558462		37348	34166	29571	7762	36554	25375		0.463902	0.102283	0.392806	0.35689	0.408915		0.368664	0.0547945	0.281295	0.231449	0.301357
1	5179453	rs42845302	0.000956327	0.0108862	0.0762877	0.0263723	0.0376486	0.134951		40172	33945	12821	9908	7312	10288		0.336406	0.483105	0.615827	0.448763	0.494186		0.753456	0.494521	0.443165	0.457597	0.570736
1	5215680	rs43213168	0.0239742	0.0275317	0.118935	0.037292	0.0396015	0.114973		30043	24729	5353	4508	6526	13199		0.374808	0.474886	0.578417	0.416961	0.472868		0.270353	0.528767	0.533813	0.583039	0.434109
1	5319965	ss86334106	0.099029	0.0524524	0.00812231	0.0404309	0.0264858	0.0719489		8479	14494	37044	3510	13574	21555		0.402458	0.427397	0.607194	0.431095	0.457364		0.731183	0.30411	0.499281	0.310954	0.604651
1	5428215	rs43210901	0.0261145	0.0643627	0.000612505	0.0186538	0.00136387	0.0547557		29138	10901	40402	15961	38976	25669		0.50384	0.378082	0.446043	0.491166	0.476744		0.443932	0.255708	0.361151	0.386926	0.377907
1	5496635	rs41630314	0.0850753	0.0625081	0.068451	0.0221744	0.0243633	0.00241188		11220	11431	14805	12880	15133	39936		0.410138	0.371689	0.533813	0.45583	0.428295		0.713518	0.2379	0.498561	0.468198	0.626938
1	5519845	rs43210840	0.084915	0.0517689	0.0986015	0.00241465	0.0142024	0.05446		11256	14726	8257	36845	24098	25750		0.451613	0.357991	0.480576	0.40636	0.455426		0.339478	0.227397	0.361151	0.30212	0.376938
1	5541297	rs41622772	0.118283	0.074654	0.0216809	0.0425213	0.00728852	0.000366035		5807	8443	30987	2945	31720	40526		0.505376	0.421918	0.506475	0.431095	0.498062		0.509217	0.317808	0.602878	0.65371	0.621124
1	5568133	rs41630300	0.0139917	0.00926834	0.0133728	0.0115782	0.000151177	0.0121504		34285	34877	34647	23735	40469	37247		0.0230415	0.0228311	0.0532374	0.169611	0.0445736		0.0115207	0.0114155	0.0266187	0.0989399	0.0222868
1	5610335	rs41580510	0.140952	0.0461249	0.0811584	0.00556017	0.00348527	0.0523758		3548	16615	11706	32018	36322	26269		0.500768	0.23379	0.490647	0.434629	0.501938		0.576037	0.13242	0.540288	0.312721	0.42345
1	5649323	ss86336741	0.139141	0.0749	0.100228	0.00279943	0.0106896	0.0666911		3704	8386	8013	36217	27810	22801		0.466974	0.326941	0.483453	0.4947	0.47093		0.619048	0.212785	0.634532	0.540636	0.601744
1	5712202	rs41580503	0.151228	0.00800331	0.00767304	0.0136517	0.0097157	0.0968178		2815	35673	37236	21160	28884	16404		0.196621	0.273059	0.247482	0.282686	0.213178		0.107527	0.160274	0.141007	0.176678	0.112403
1	5741816	rs29010773	0.0192803	0.00538073	0.065083	0.00699999	0.0141061	0.0578124		32020	37346	15757	29923	24192	24902		0.116743	0.515068	0.316547	0.402827	0.296512		0.0583717	0.545205	0.192806	0.240283	0.177326
1	5803070	rs29014454	0.00493003	0.00146906	0.0475552	0.00744271	0.00410735	0.0295448		38414	39736	21116	29258	35569	32283		0.0399386	0.204566	0.152518	0.0424028	0.0600775		0.0199693	0.120548	0.0805755	0.0282686	0.0319767
1	5821018	rs42677616	0.018735	0.0269157	0.0461042	0.00445836	0.00427717	0.0638802		32228	25070	21623	33674	35380	23478		0.0261137	0.200913	0.123741	0.0176678	0.0329457		0.0130568	0.113242	0.0633094	0.00883392	0.0164729
1	5880498	rs42677546	0.0885295	0.0444859	0.161395	0.03119	0.00760939	0.161383		10483	17266	1990	7117	31341	7089		0.443932	0.275799	0.336691	0.123675	0.300388		0.349462	0.171689	0.225899	0.0865724	0.181202
1	5906404	ss117966428	0.0136248	0.00687195	0.0477126	0.0257551	0.0113876	0.0888909		34451	36394	21058	10301	27053	17887		0.0491551	0.0182648	0.0589928	0.183746	0.0697674		0.975422	0.990868	0.970504	0.904594	0.965116
1	5962522	ss86302112	0.150789	0.0146186	0.0251145	0.0280587	0.00531405	0.0314758		2849	31732	29510	8869	34068	31756		0.331797	0.460274	0.499281	0.491166	0.408915		0.806452	0.578995	0.615108	0.570671	0.712209
1	5997487	rs42612145	0.0651078	0.0204754	0.0386726	0.0323166	0.0231767	0.0313676		15896	28494	24232	6534	16019	31785		0.457757	0.47032	0.503597	0.402827	0.523256		0.626728	0.511872	0.351079	0.300353	0.48062
1	6024691	ss86336967	0.00627374	0.0197823	0.0340072	0.0400592	0.0387841	0.0901286		37800	28870	25949	3620	6849	17647		0.451613	0.459361	0.555396	0.416961	0.507752		0.328725	0.457991	0.56259	0.671378	0.523256
1	6082018	rs42613075	0.120325	0.0657223	0.0770668	0.00107052	0.0611692	0.183323		5571	10515	12663	38953	1485	5116		0.494624	0.406393	0.526619	0.498233	0.467054		0.407066	0.591324	0.438849	0.464664	0.495155
1	6187555	rs41605828	0.00783606	0.0634639	0.0582155	0.0422639	0.0120533	0.00184317		37092	11163	17720	3012	26335	40064		0.499232	0.206393	0.503597	0.508834	0.449612		0.415515	0.886758	0.561151	0.568905	0.622093
1	6254730	rs41571862	0.0402188	0.0272891	0.108768	0.0200783	0.030223	0.0151727		23716	24854	6714	14645	11183	36360		0.477727	0.30411	0.539568	0.537102	0.463178		0.627496	0.187671	0.44964	0.561837	0.438953
1	6383413	ss86335646	0.103426	0.00676315	0.0471238	0.0392814	0.031212	0.010831		7777	36471	21279	3878	10595	37608		0.34255	0.463014	0.548201	0.335689	0.393411		0.804147	0.633333	0.517266	0.786219	0.750969
1	6432366	ss117966392	0.0631921	0.0136546	0.0371178	0.0340814	0.051189	0.0239794		16372	32306	24777	5748	3070	33860		0.40553	0.324201	0.528058	0.480565	0.379845		0.270353	0.780365	0.423741	0.34629	0.257752
1	6458053	rs41638864	0.0330546	0.0114535	0.0146932	0.0275933	0.0211862	0.0140559		26384	33612	34047	9149	17578	36686		0.0322581	0.125114	0.16259	0.166078	0.0968992		0.016129	0.0652968	0.0870504	0.090106	0.0523256
1	6492449	ss117963551	0.138146	0.0918425	0.0196392	0.0030923	0.0150937	0.212077		3776	5364	31847	35745	23155	3280		0.442396	0.154338	0.385612	0.275618	0.422481		0.691244	0.913699	0.805755	0.812721	0.682171
1	6526757	rs41583696	0.0994104	0.100558	0.0128145	0.00372981	0.0311035	0.206727		8413	4129	34919	34754	10662	3547		0.465438	0.254795	0.430216	0.45583	0.46124		0.665899	0.847945	0.72446	0.662544	0.610465
1	6565463	rs41583698	0.0560977	0.0294244	0.110567	0.0409045	0.00977565	0.206763		18400	23827	6466	3385	28827	3546		0.168971	0.412785	0.541007	0.360424	0.273256		0.0860215	0.29863	0.332374	0.229682	0.159884
1	6623322	rs41643591	0.0166472	0.0426323	0.116012	0.00622696	0.00798034	0.16666		33125	17992	5760	31061	30892	6576		0.50384	0.293151	0.448921	0.240283	0.358527		0.457757	0.173973	0.307914	0.14841	0.264535
1	6643841	ss86340843	0.0283139	0.013842	0.0186099	0.0125514	0.00474429	0.00691264		28265	32203	32292	22473	34767	38654		0.201229	0.0429224	0.240288	0.123675	0.180233		0.111367	0.0223744	0.135971	0.0618375	0.0998062
1	6674252	rs41576336	0.0472988	0.00978424	0.122548	0.00195493	0.049438	0.120643		21218	34577	4892	37558	3489	12312		0.465438	0.493151	0.407194	0.466431	0.375969		0.52765	0.418265	0.741727	0.632509	0.744186
1	6821798	rs41578709	0.000294219	0.0327905	0.00207765	0.00757522	0.00785657	0.00328822		40497	22211	39746	29082	31034	39704		0.402458	0.114155	0.401439	0.35689	0.436047		0.284178	0.0616438	0.266906	0.284452	0.332364
1	6882069	rs41639125	0.0671978	0.120784	0.0599153	0.000306843	0.0813334	0.367814		15327	2207	17232	40178	299	197		0.477727	0.468493	0.494964	0.363958	0.46124		0.369432	0.374886	0.574101	0.701413	0.594961
1	7013625	rs41603577	0.105773	0.0161089	0.0869461	0.0362209	0.0140199	0.224495		7455	30907	10500	4901	24291	2688		0.313364	0.157991	0.348201	0.371025	0.28876		0.211982	0.0863014	0.207194	0.227915	0.18314
1	7035977	ss86292125	0.231984	0.0612241	0.0270476	0.00423562	0.0371993	0.236407		332	11808	28738	34007	7494	2182		0.494624	0.119635	0.339568	0.332155	0.424419		0.608295	0.937443	0.801439	0.773852	0.657946
1	7162655	rs43214534	0.00983589	0.00552872	0.0191696	0.00481071	0.0144018	0.0240972		36169	37255	32041	33163	23870	33828		0.0353303	0.43653	0.047482	0.166078	0.0658915		0.0176651	0.317808	0.023741	0.0865724	0.0368217
1	7212793	ss86288858	0.203677	0.098166	0.0766276	0.00108234	0.0233793	0.318642		700	4447	12752	38935	15865	511		0.465438	0.453881	0.461871	0.367491	0.492248		0.467742	0.358447	0.47554	0.243816	0.406977
1	7260284	ss86333252	0.0234957	0.0090214	0.0465656	0.00971053	0.00481455	0.0872209		30221	35037	21483	26112	34700	18222		0.0245776	0.0429224	0.192806	0.0565371	0.0271318		0.0138249	0.0214612	0.100719	0.0282686	0.0135659
1	7297592	rs41639488	0.0354624	0.00880601	0.116032	0.00123061	0.0257353	0.110896		25495	35183	5756	38704	14090	13887		0.105991	0.50137	0.316547	0.45583	0.300388		0.0560676	0.447945	0.178417	0.326855	0.165698
1	7344117	ss86339941	0.0194617	0.0415178	0.0581456	0.0500397	0.0258054	0.139		31948	18449	17742	1549	14045	9749		0.442396	0.144292	0.506475	0.480565	0.511628		0.322581	0.923288	0.568345	0.466431	0.486434
1	7405025	rs41633309	0.0944314	0.0898277	0.0172203	0.0265962	0.031802	0.242259		9348	5647	32869	9770	10237	1975		0.52381	0.396347	0.51223	0.452297	0.511628		0.476959	0.725114	0.496403	0.625442	0.472868
1	7483936	rs41609666	0.0648348	0.0135178	0.0872169	0.0315994	0.0432002	0.126847		15976	32390	10441	6917	5200	11398		0.294931	0.338813	0.441727	0.462898	0.397287		0.175115	0.776712	0.37482	0.386926	0.295543
1	7530524	rs42612494	0.0158003	0.0589849	0.117574	0.015821	0.0294128	0.224027		33493	12459	5522	18752	11651	2707		0.0721966	0.326941	0.21295	0.265018	0.209302		0.962366	0.794521	0.873381	0.85689	0.887597
1	7627111	rs41639307	0.00738692	0.0117633	0.101875	0.0240118	0.0486476	0.0825021		37299	33417	7717	11482	3673	19198		0.164363	0.477626	0.305036	0.342756	0.267442		0.911674	0.508219	0.811511	0.789753	0.837209
1	7669386	rs41606310	0.0499351	0.0566477	0.0371161	0.00396403	0.0173612	0.12715		20350	13149	24778	34386	20900	11354		0.0998464	0.159817	0.126619	0.187279	0.160853		0.948541	0.911872	0.933813	0.899293	0.907946
1	7706031	rs41635667	0.0601827	0.0200371	0.0357758	0.000342079	0.0297718	0.131221		17211	28730	25295	40112	11453	10782		0.423963	0.463014	0.444604	0.325088	0.430233		0.706605	0.384018	0.685612	0.756184	0.705426
1	7728571	rs41616911	0.0988733	0.0566441	0.115427	0.0142598	0.00879259	0.164353		8503	13151	5835	20429	29947	6780		0.265745	0.414612	0.366906	0.286219	0.267442		0.851767	0.690411	0.766187	0.828622	0.837209
1	7755400	ss86337705	0.091606	0.0674289	0.0295163	0.00325939	0.0356024	0.0313374		9881	10090	27766	35500	8214	31794		0.509985	0.49863	0.555396	0.491166	0.45155		0.625192	0.589041	0.418705	0.59894	0.625
1	7782816	ss117966073	0.0407912	0.0265014	0.0802	0.00707204	0.0313623	0.0682484		23505	25285	11932	29826	10487	22425		0.218126	0.178995	0.397122	0.314488	0.27907		0.127496	0.0977169	0.248921	0.199647	0.156977
1	7906300	rs43140120	0.0943632	0.0110782	0.116561	0.00439354	0.0215907	0.187571		9361	33829	5674	33767	17243	4795		0.202765	0.43379	0.404317	0.293286	0.184109		0.894009	0.619635	0.756115	0.800353	0.89438
1	7943430	ss86293484	0.0817335	0.0170994	0.012626	0.0485133	0.0167968	0.00495524		11901	30355	34999	1775	21440	39206		0.256528	0.185388	0.225899	0.349823	0.296512		0.145161	0.105479	0.131655	0.227915	0.175388
1	8054589	ss86289866	0.103867	0.064171	0.0408471	0.014407	0.0123276	0.124525		7715	10951	23420	20278	26046	11723		0.397849	0.183562	0.466187	0.34629	0.455426		0.28341	0.101826	0.392806	0.212014	0.361434
1	8132280	ss105260155	0.0750807	0.0131056	0.0900233	0.0524843	0.0303309	0.00717701		13397	32646	9841	1240	11120	38594		0.516129	0.330594	0.510791	0.487633	0.437984		0.416283	0.225571	0.41223	0.466431	0.368217
1	8148041	rs41600061	0.0103921	0.0101397	0.0204834	0.0388211	0.0161341	0.0224708		35919	34385	31488	4019	22065	34250		0.0798771	0.318721	0.456115	0.353357	0.149225		0.958525	0.793151	0.733094	0.742049	0.92345
1	8169172	rs43707416	0.0164269	0.0386105	0.0154556	0.0112691	0.0345199	0.0498664		33223	19647	33709	24135	8749	26934		0.474654	0.489498	0.506475	0.29682	0.424419		0.420123	0.555251	0.343885	0.212014	0.330426
1	8217339	ss86322629	0.0472441	0.0607215	0.0489917	0.00231163	0.0168188	0.0824452		21233	11952	20618	37007	21412	19213		0.554531	0.205479	0.359712	0.303887	0.474806		0.564516	0.882648	0.81295	0.798587	0.652132
1	8240375	rs29013987	0.158108	0.0659602	0.0226582	0.0129733	0.0288512	0.0206126		2392	10462	30547	21933	12008	34778		0.485407	0.482192	0.499281	0.342756	0.408915		0.543779	0.440183	0.656835	0.719081	0.656008
1	8286930	rs29025437	0.00468571	0.0109794	0.000219205	0.00260973	8.37318e-05	0.00520277		38525	33886	40567	36514	40546	39139		0.0491551	0.453881	0.0388489	0.130742	0.0620155		0.0245776	0.36758	0.0194245	0.0689046	0.0329457
1	8347160	ss86336235	0.0993648	0.0710911	0.135014	0.00300113	0.0252	0.270914		8423	9262	3668	35902	14495	1191		0.345622	0.29863	0.646043	0.416961	0.501938		0.217358	0.818721	0.599281	0.611307	0.464147
1	8377141	rs41614399	0.0255149	0.029275	0.157934	0.00642735	0.0369388	0.150703		29363	23895	2143	30772	7606	8218		0.552995	0.376256	0.497842	0.438163	0.478682		0.55914	0.243836	0.36259	0.374558	0.435078
1	8627862	rs41572727	0.10026	0.0217083	0.0519589	0.0291654	0.0205854	0.0707382		8286	27757	19654	8200	18043	21818		0.317972	0.465753	0.225899	0.19788	0.281008		0.21275	0.375342	0.115827	0.137809	0.179264
1	8837296	rs29024165	0.164293	0.0754585	6.63423e-05	0.0149252	0.00188889	0.0540861		2026	8274	40620	19741	38332	25834		0.231951	0.261187	0.290647	0.162544	0.356589		0.135945	0.161644	0.179856	0.0812721	0.24031
1	8963404	rs41255421	0.0249163	0.0421775	0.0155984	0.0328374	0.0577492	0.138499		29617	18181	33640	6294	1916	9828		0.44086	0.463014	0.533813	0.484099	0.49031		0.307988	0.645205	0.452518	0.542403	0.42345
1	8998063	rs29015773	0.122784	0.00317742	0.0632342	0.0196775	0.0360826	0.203292		5281	38665	16302	15012	7995	3731		0.459293	0.442922	0.517986	0.448763	0.465116		0.343318	0.669863	0.451799	0.528269	0.377907
1	9019409	ss86341785	0.149659	0.0216359	0.0268853	0.0195775	0.0112042	0.181532		2924	27803	28813	15115	27255	5244		0.423963	0.497717	0.466187	0.44523	0.459302		0.325653	0.510046	0.38705	0.515901	0.367248
1	9114098	ss86288486	0.154662	0.144955	0.215933	0.0170737	0.00721125	0.173549		2616	1000	458	17498	31826	5936		0.540707	0.377169	0.433094	0.484099	0.48062		0.499232	0.752055	0.721583	0.641343	0.600775
1	9323844	rs41640533	0.110895	0.0482213	0.116051	0.00232738	0.037151	0.00166159		6754	15887	5750	36982	7518	40121		0.554531	0.189954	0.425899	0.477032	0.445736		0.513825	0.117808	0.4	0.496466	0.362403
1	9375752	ss61537420	0.111682	0.00206152	0.0131692	0.0382204	0.0108563	0.107969		6638	39384	34756	4212	27642	14386		0.410138	0.475799	0.415827	0.385159	0.494186		0.286482	0.605936	0.321583	0.312721	0.338178
1	9404794	ss61536880	0.121964	0.0647141	0.0708798	0.021473	0.0190807	0.00296622		5387	10811	14201	13447	19327	39783		0.514593	0.265753	0.453237	0.462898	0.52907		0.392473	0.83516	0.46259	0.415194	0.497093
1	9484167	ss86284510	0.0341087	0.0652248	0.0787914	0.0317161	0.0142367	0.0327475		25989	10672	12266	6853	24061	31415		0.15361	0.0703196	0.283453	0.137809	0.189922		0.900154	0.940183	0.822302	0.920495	0.897287
1	9601018	ss86340246	0.0386854	0.0616348	0.0194606	0.025571	0.0394542	0.0890967		24272	11683	31926	10417	6578	17854		0.397849	0.325114	0.553957	0.459364	0.46124		0.741167	0.228311	0.492806	0.586572	0.585271
1	9636803	rs29019203	0.0295964	0.0106305	0.0136051	0.00135878	0.0204601	0.0349898		27752	34092	34528	38492	18143	30838		0.0660522	0.494064	0.182734	0.268551	0.0813953		0.966974	0.588584	0.892806	0.85159	0.959302
1	9768177	rs41634509	0.177499	0.101157	0.134673	0.0248306	0.00467495	0.19657		1445	4053	3697	10878	34861	4174		0.382488	0.126941	0.483453	0.5053	0.443798		0.730415	0.888128	0.628777	0.542403	0.578488
1	9798988	rs41638135	0.149198	0.0151015	0.0128989	0.00297932	0.00277193	0.114871		2962	31463	34886	35933	37205	13219		0.322581	0.0794521	0.264748	0.187279	0.403101		0.797235	0.942922	0.843165	0.853357	0.670543
1	9852144	ss117963523	0.00558472	0.0180189	0.040278	0.0423741	0.012767	0.0519487		38123	29838	23617	2987	25560	26400		0.172043	0.237443	0.126619	0.363958	0.186047		0.907834	0.863927	0.926619	0.74735	0.893411
1	9900095	ss86274002	0.112354	0.0859202	0.0771924	0.0351068	0.0449976	0.0152114		6558	6320	12636	5304	4634	36352		0.463902	0.457534	0.454676	0.558304	0.432171		0.333333	0.636986	0.359712	0.477032	0.340116
1	9940497	ss86323630	0.000428909	0.0801952	0.0206766	0.0286588	0.0770636	0.00112341		40435	7348	31397	8507	436	40293		0.513057	0.404566	0.523741	0.540636	0.48062		0.388633	0.710046	0.58705	0.524735	0.542636
1	9942902	ss86274716	0.0575156	0.0160156	0.0570684	0.032677	0.030098	0.0739869		17988	30967	18083	6352	11249	21114		0.282642	0.156164	0.330935	0.159011	0.416667		0.840246	0.921005	0.78705	0.913428	0.723837
1	9982398	rs41576751	0.0360973	0.0555635	0.137839	0.000846011	0.00360742	0.155191		25229	13483	3453	39313	36174	7726		0.21659	0.474886	0.355396	0.286219	0.317829		0.115975	0.425571	0.229496	0.150177	0.176357
1	10056851	rs29022825	0.0342903	0.0390425	0.133982	0.0172484	0.0438888	0.202577		25938	19478	3757	17321	4984	3779		0.431644	0.480365	0.509353	0.5053	0.492248		0.675115	0.524201	0.572662	0.613074	0.620155
1	10102749	rs41580327	0.0702388	0.0219312	0.0176173	0.00821749	0.0143509	0.0578016		14553	27640	32714	28169	23933	24907		0.360983	0.112329	0.330935	0.116608	0.478682		0.770353	0.941096	0.769784	0.934629	0.690891
1	10125531	rs41580323	0.0259722	0.0370685	0.0772311	0.0385241	0.0278977	0.0184914		29192	20288	12627	4111	12609	35375		0.416283	0.122374	0.371223	0.39576	0.496124		0.71659	0.936073	0.748201	0.742049	0.616279
1	10149581	ss86318023	0.0505754	0.0213087	0.0306995	0.0317186	0.0484085	0.0746766		20141	28005	27268	6852	3722	20948		0.293395	0.090411	0.205755	0.335689	0.391473		0.828725	0.952968	0.894245	0.779152	0.748062
1	10171706	rs41625585	0.11624	0.0649595	0.0270646	0.0607954	0.00917064	0.0565983		6044	10744	28727	595	29518	25205		0.339478	0.515068	0.51223	0.413428	0.366279		0.235791	0.460274	0.444604	0.273852	0.245155
1	10274301	ss117966158	0.0566009	0.0298276	0.0457505	0.0169801	0.031686	0.19549		18258	23627	21740	17591	10299	4240		0.491551	0.389041	0.51223	0.452297	0.486434		0.645161	0.245662	0.52518	0.660777	0.541667
1	10369662	ss86337292	0.0453632	0.0904214	0.211858	8.96547e-05	0.0422435	0.0489518		21878	5552	502	40494	5527	27171		0.50384	0.506849	0.479137	0.289753	0.503876		0.407066	0.527397	0.623741	0.830389	0.579457
1	10416295	rs41625584	0.0044568	0.0191902	0.0325288	0.0375708	0.0214635	0.156575		38640	29177	26503	4397	17347	7582		0.165899	0.461187	0.292086	0.303887	0.217054		0.0890937	0.619635	0.170504	0.169611	0.131783
1	10468415	ss86341378	0.03084	0.190115	0.102929	0.0119076	0.00670159	0.247219		27242	170	7566	23333	32375	1818		0.493088	0.460274	0.522302	0.409894	0.50969		0.397081	0.373516	0.656835	0.749117	0.551357
1	10587853	rs41621750	0.0123347	0.0514789	0.0486662	0.00605796	0.00253569	0.0509042		35025	14822	20725	31308	37485	26675		0.0353303	0.479452	0.100719	0.120141	0.0600775		0.0176651	0.385845	0.0561151	0.0600707	0.0300388
1	10643238	rs41619783	0.06817	0.136996	0.0741454	0.0179233	0.030546	0.0436681		15070	1307	13380	16638	10981	28486		0.46851	0.482192	0.538129	0.469965	0.517442		0.34639	0.36347	0.539568	0.623675	0.43314
1	10717144	rs29019235	0.0365298	0.143996	0.151605	0.0340916	0.0131774	0.0387772		25069	1030	2508	5743	25152	29823		0.334869	0.480365	0.556835	0.469965	0.46124		0.788018	0.642922	0.544604	0.507067	0.684109
1	10776728	ss86308138	0.13786	0.00932495	0.0608657	0.0130503	0.0422588	0.0421042		3805	34838	16989	21846	5523	28934		0.299539	0.398174	0.617266	0.4947	0.437984		0.824117	0.284932	0.541727	0.452297	0.680233
1	10848225	rs41621754	0.0155959	0.00873323	0.0836166	0.0304005	0.0245826	0.062511		33579	35221	11165	7537	14983	23798		0.490015	0.342466	0.497842	0.526502	0.482558		0.592166	0.775799	0.54964	0.574205	0.559109
1	11023298	rs41624388	0.0109084	0.00983682	0.0385524	0.0196372	0.00461247	0.0384911		35700	34541	24283	15056	34933	29913		0.0430108	0.473059	0.141007	0.180212	0.0717054		0.0215054	0.379909	0.0776978	0.0936396	0.0358527
1	11158004	rs29009637	0.0515681	0.0648402	0.121262	0.00828898	0.0287264	0.0694898		19812	10775	5043	28076	12091	22108		0.52381	0.0894977	0.261871	0.35689	0.251938		0.394009	0.0474886	0.130935	0.199647	0.158915
1	11221889	rs41607853	0.0312392	0.0685444	0.118075	0.013955	0.0418814	0.276276		27109	9828	5459	20778	5656	1076		0.305684	0.122374	0.500719	0.314488	0.426357		0.183564	0.0657534	0.388489	0.20318	0.292636
1	11255831	ss61570236	0.0309027	0.0151388	0.0356207	0.00186246	0.00428049	0.0296692		27214	31442	25357	37696	35375	32249		0.0414747	0.472146	0.107914	0.159011	0.0736434		0.979263	0.619635	0.940288	0.920495	0.963178
1	11290827	rs41624572	0.0309027	0.020538	0.031257	0.00731718	0.00428049	0.0249769		27215	28458	27038	29451	35376	33600		0.0414747	0.448402	0.106475	0.151943	0.0736434		0.0207373	0.392237	0.0604317	0.0830389	0.0368217
1	11379578	rs29027263	0.0817927	0.0949534	0.108267	0.0329619	0.0103289	0.204343		11891	4897	6795	6233	28222	3678		0.423963	0.405479	0.467626	0.388693	0.478682		0.317972	0.291324	0.456835	0.286219	0.390504
1	11400265	rs41565298	0.0766821	0.0376794	0.0170233	0.0268021	0.0165532	0.0895345		13008	20020	32960	9637	21665	17776		0.15361	0.482192	0.300719	0.420495	0.257752		0.918587	0.56621	0.819424	0.715548	0.83624
1	11603310	rs41586703	0.0322909	0.000230659	0.0130286	0.030923	0.00708725	0.0911221		26690	40503	34834	7241	31967	17453		0.0337942	0.211872	0.094964	0.130742	0.0465116		0.0168971	0.125114	0.0489209	0.065371	0.0232558
1	11635104	rs41586695	0.0307577	0.0177091	0.0376823	0.00353813	0.00708074	0.0481989		27275	30005	24546	35029	31972	27347		0.0199693	0.0237443	0.0848921	0.0212014	0.0523256		0.990015	0.988128	0.956115	0.989399	0.971899
1	11818998	ss61485622	0.00648873	0.0481814	0.0812631	0.0192261	0.00120363	0.113958		37713	15899	11689	15422	39162	13372		0.236559	0.513242	0.372662	0.441696	0.304264		0.135177	0.492237	0.256835	0.319788	0.194767
1	11845279	rs41643385	0.0754432	0.00559017	0.0653131	0.0149107	0.0307488	0.039252		13287	37213	15705	19752	10857	29701		0.158218	0.29863	0.126619	0.35689	0.156977		0.0883257	0.171233	0.0690647	0.263251	0.0823643
1	11865992	rs29015665	0.064921	0.00782473	0.032162	0.0171734	0.0193606	0.0627043		15953	35788	26655	17390	19068	23754		0.427035	0.404566	0.466187	0.353357	0.408915		0.709677	0.69726	0.630216	0.742049	0.708333
1	11887794	rs41643380	0.100523	0.0202307	0.0353492	0.0138958	0.00121484	0.0558399		8239	28617	25445	20842	39150	25378		0.459293	0.476712	0.497842	0.40636	0.468992		0.337174	0.488584	0.42446	0.355124	0.358527
1	12196038	rs43213889	0.0564314	0.000373155	0.0609405	0.0102292	0.0360544	0.0205155		18303	40412	16975	25435	8006	34806		0.187404	0.478539	0.221583	0.388693	0.257752		0.113671	0.457534	0.130935	0.257951	0.152132
1	12223821	ss86336383	0.0165681	0.0387301	0.0097554	0.0140553	0.00901126	0.0741358		33154	19599	36325	20654	29713	21075		0.190476	0.0794521	0.143885	0.0989399	0.217054		0.0998464	0.0442922	0.0863309	0.04947	0.120155
1	12587339	rs41589357	0.0270833	0.0324944	0.14037	0.0362652	0.0222002	0.174728		28751	22326	3234	4883	16757	5830		0.50384	0.499543	0.482014	0.537102	0.511628		0.479263	0.477169	0.390647	0.568905	0.562016
1	12805406	ss105236745	0.008924	0.104402	0.0747691	0.0142732	0.0149823	0.12473		36571	3691	13207	20417	23265	11700		0.445469	0.490411	0.493525	0.45583	0.478682		0.639017	0.445205	0.592086	0.602473	0.473837
1	12839893	ss105236734	0.0677883	0.0639551	0.0383862	0.000150567	0.0167285	0.0537206		15164	11021	24337	40397	21506	25924		0.127496	0.403653	0.178417	0.14841	0.129845		0.0714286	0.300457	0.0935252	0.0777385	0.0668605
1	12889396	rs41571296	0.0534916	0.0430625	0.0277171	0.00713785	0.00533501	0.0645343		19200	17803	28476	29725	34046	23320		0.12596	0.447489	0.161151	0.155477	0.127907		0.927803	0.660274	0.913669	0.918728	0.932171
1	12964810	rs41632981	0.0618687	0.0777147	0.00248256	0.00806339	0.00945292	0.154178		16713	7855	39562	28391	29202	7834		0.06298	0.386301	0.18705	0.180212	0.133721		0.0376344	0.320091	0.120863	0.107774	0.0959302
1	13019983	rs41665389	0.0230312	0.0449818	0.041718	0.0220781	0.0181319	0.0570778		30442	17053	23111	12963	20171	25101		0.24424	0.478539	0.296403	0.363958	0.391473		0.856375	0.578082	0.821583	0.765018	0.742248
1	13304658	ss86336576	0.0874187	0.0206136	0.0198071	0.00351427	0.0097253	0.0614196		10734	28405	31762	35060	28875	24082		0.176651	0.0575342	0.161151	0.0424028	0.310078		0.102151	0.0333333	0.0892086	0.0212014	0.193798
1	13376687	rs41589405	0.0326916	0.05421	0.0899358	0.0241729	0.0152818	0.221348		26525	13940	9862	11349	22955	2843		0.12596	0.410959	0.0992806	0.257951	0.0930233		0.06298	0.323288	0.0539568	0.146643	0.0465116
1	13462673	rs41610688	0.0326916	0.0545485	0.0899358	0.0241729	0.0134538	0.217427		26526	13824	9863	11350	24875	3007		0.12596	0.411872	0.0992806	0.257951	0.0949612		0.06298	0.323744	0.0539568	0.146643	0.0474806
1	14025660	ss86300425	0.216099	0.00877549	0.0995084	0.040553	0.0415236	0.210149		511	35201	8108	3475	5789	3385		0.324117	0.331507	0.398561	0.321555	0.323643		0.206605	0.20137	0.255396	0.206714	0.198643
1	14064065	ss117966132	0.122958	0.0319826	0.104387	0.0527951	0.0632633	0.19211		5261	22558	7352	1204	1270	4489		0.480799	0.441096	0.528058	0.498233	0.439922		0.650538	0.63516	0.507194	0.634276	0.630814
1	14102864	ss105241001	0.0571283	0.0396181	0.0311323	0.00344191	0.0283879	0.0422231		18109	19248	27085	35183	12288	28907		0.264209	0.090411	0.22446	0.300353	0.321705		0.844854	0.953881	0.877698	0.810954	0.80814
1	14260986	ss86334397	0.00652603	0.0208992	0.000683093	0.0170294	0.0192471	0.0470928		37692	28255	40371	17545	19163	27621		0.488479	0.157078	0.497842	0.226148	0.432171		0.400922	0.0885845	0.316547	0.134276	0.314922
1	14417802	rs29013338	0.0301258	0.0116109	0.0670466	0.0111361	0.00162724	0.0467971		27517	33512	15174	24289	38651	27682		0.196621	0.465753	0.254676	0.487633	0.321705		0.897081	0.453881	0.855396	0.69258	0.75969
1	14438946	ss86319958	0.000673459	0.0190271	0.0247335	0.012787	0.00915976	0.0791418		40303	29272	29665	22179	29528	19978		0.0230415	0.0210046	0.0258993	0.024735	0.0658915		0.0115207	0.0114155	0.0129496	0.0123675	0.0329457
1	14468037	ss86334527	0.0250399	0.0161312	0.121858	0.0396506	0.0504599	0.0539837		29557	30896	4980	3747	3235	25858		0.488479	0.106849	0.430216	0.363958	0.375969		0.608295	0.937443	0.704317	0.733216	0.755814
1	14502746	rs42924222	0.040542	0.00699583	0.136745	0.0616653	0.0383646	0.231511		23600	36309	3530	546	7008	2390		0.428571	0.442009	0.51223	0.477032	0.468992		0.284946	0.343379	0.443165	0.538869	0.426357
1	14551165	rs41633932	0.00741176	0.0153732	0.170074	0.0398676	0.0148846	0.185304		37284	31307	1602	3674	23374	4954		0.304147	0.393607	0.433094	0.392226	0.420543		0.815668	0.728311	0.697122	0.687279	0.708333
1	14587033	rs41671573	0.00772112	0.0141089	0.0401978	0.0183868	0.0680096	0.138704		37147	32029	23640	16203	887	9802		0.46851	0.43653	0.372662	0.349823	0.44186		0.645929	0.621005	0.738849	0.79682	0.686047
1	14626307	rs41671127	0.0496142	0.0626775	0.0173066	0.0164519	0.0247296	0.0454426		20442	11389	32836	18111	14862	28022		0.119816	0.419178	0.133813	0.303887	0.236434		0.940092	0.654338	0.931655	0.816254	0.866279
1	14669727	rs41670261	0.04601	0.0589741	0.0203405	0.012107	0.0318465	0.0499826		21639	12463	31540	23043	10211	26900		0.11828	0.416438	0.153957	0.289753	0.263566		0.939324	0.620091	0.918705	0.823322	0.850775
1	14708162	rs41665284	0.117441	0.0235993	0.0247271	0.0196163	0.0020099	0.0852471		5898	26714	29669	15077	38177	18626		0.22427	0.0648402	0.189928	0.268551	0.267442		0.135177	0.0342466	0.100719	0.173145	0.172481
1	14853644	rs42384527	0.0324895	0.0563612	0.00856739	0.00717597	0.0112795	0.0635932		26597	13248	36865	29667	27175	23551		0.0384025	0.216438	0.0258993	0.0388693	0.0465116		0.980799	0.876256	0.98705	0.980565	0.976744
1	14909272	rs41612434	0.174874	0.0300932	0.139035	0.00918509	0.00331624	0.0809493		1532	23502	3350	26865	36545	19565		0.262673	0.452055	0.483453	0.424028	0.428295		0.139017	0.349315	0.332374	0.438163	0.314922
1	15048776	ss86308312	0.0751885	0.0927787	0.0736479	0.0109311	0.0116761	0.0301781		13358	5226	13507	24515	26742	32104		0.204301	0.463927	0.395683	0.420495	0.377907		0.894777	0.621918	0.733094	0.733216	0.737403
1	15071831	ss86332902	0.074374	0.0059701	0.0999929	0.0392054	0.0541771	0.289679		13557	36974	8051	3896	2482	843		0.453149	0.486758	0.526619	0.441696	0.486434		0.655146	0.56758	0.546763	0.408127	0.578488
1	15091381	ss105238921	0.089629	0.0415527	0.154264	0.0286936	0.00106148	0.0840882		10270	18440	2362	8480	39332	18848		0.431644	0.315982	0.473381	0.533569	0.517442		0.692012	0.799087	0.645324	0.496466	0.495155
1	15188359	rs42382162	0.0445038	0.0757471	0.10683	0.0340042	0.0137047	0.0520819		22178	8227	6994	5783	24612	26355		0.136713	0.424658	0.261871	0.275618	0.213178		0.931644	0.660731	0.857554	0.837456	0.875969
1	15528039	rs29017514	0.0128291	0.0630842	0.0625567	0.00915856	0.0551496	0.00505935		34789	11270	16504	26895	2322	39175		0.239631	0.145205	0.332374	0.45583	0.352713		0.139785	0.0780822	0.202158	0.422261	0.209302
1	15562295	rs42349073	0.0805795	0.107911	0.0380341	0.00677852	0.0223134	0.131779		12165	3335	24439	30248	16674	10689		0.0537634	0.449315	0.153957	0.212014	0.112403		0.973118	0.609132	0.918705	0.876325	0.94186
1	15605365	rs42346807	0.00877983	0.0322843	0.00790497	0.00704619	0.0185791	0.078996		36634	22416	37133	29860	19775	20003		0.494624	0.426484	0.506475	0.498233	0.515504		0.55914	0.306393	0.528058	0.54947	0.598837
1	15646164	rs41735645	0.0527295	0.024526	0.0182393	0.0065709	0.0486828	0.182435		19449	26247	32441	30553	3668	5171		0.500768	0.458447	0.47482	0.519435	0.50969		0.588326	0.63653	0.658993	0.422261	0.462209
1	15677492	ss86325921	0.0132647	0.12148	0.0582523	0.00202441	0.0342482	0.200139		34601	2153	17708	37444	8878	3941		0.379416	0.473973	0.418705	0.526502	0.410853		0.238863	0.541096	0.307194	0.531802	0.315891
1	15796320	ss86328392	0.0130492	0.00814136	0.0566697	0.000856349	0.00224597	0.0212391		34691	35580	18195	39300	37853	34609		0.168971	0.0100457	0.0676259	0.106007	0.0697674		0.90937	0.994977	0.966187	0.943463	0.957364
1	15853040	rs41577373	0.00878796	0.0230029	0.0683657	0.00787558	0.00177512	0.0618892		36629	27045	14824	28658	38459	23965		0.499232	0.447489	0.548201	0.392226	0.498062		0.670507	0.362557	0.521583	0.210247	0.406008
1	15937076	ss86303567	0.0294433	0.0963013	0.079843	0.0247436	0.00393422	0.0706726		27814	4697	12003	10930	35773	21829		0.262673	0.416438	0.277698	0.512367	0.375969		0.860983	0.6621	0.832374	0.595406	0.767442
1	15976386	ss117963529	0.00611909	0.00819258	0.0874168	0.0268192	0.0401046	0.029503		37866	35542	10392	9628	6325	32298		0.517665	0.460274	0.451799	0.40636	0.381783		0.406298	0.357078	0.351079	0.242049	0.293605
1	16094228	rs41575151	0.0156215	0.082915	0.0276339	0.0282479	0.00196235	0.18096		33567	6839	28507	8748	38242	5308		0.078341	0.428311	0.136691	0.254417	0.102713		0.0391705	0.33653	0.0697842	0.137809	0.0591085
1	16119771	rs42761775	0.0473047	0.048761	0.0293019	0.0208554	0.0213081	0.00198452		21215	15683	27856	13961	17464	40027		0.132104	0.466667	0.410072	0.441696	0.265504		0.0660522	0.384932	0.259712	0.40106	0.175388
1	16145053	rs41626542	0.0808553	0.0230183	0.0617028	0.0414493	0.0498391	0.0561495		12093	27033	16762	3237	3392	25305		0.185868	0.443836	0.453237	0.459364	0.375969		0.90553	0.642922	0.691367	0.558304	0.732558
1	16277524	rs42243965	0.0166631	0.075083	0.0629918	0.00352185	0.0243139	0.133522		33116	8350	16373	35048	15164	10466		0.152074	0.168037	0.148201	0.310954	0.23062		0.0791091	0.0949772	0.0827338	0.173145	0.130814
1	16367685	rs42244014	0.00550857	0.0741881	0.0293374	0.0102746	0.00894204	0.0520444		38166	8560	27840	25371	29785	26368		0.0368664	0.420091	0.0992806	0.116608	0.0368217		0.981567	0.676712	0.948921	0.941696	0.981589
1	16452185	rs42242577	0.0229784	0.066483	0.0791566	0.00724333	0.0209977	0.115142		30463	10339	12165	29574	17719	13170		0.15361	0.175342	0.165468	0.314488	0.25		0.920123	0.900457	0.905755	0.821555	0.859496
1	16477085	rs41621898	0.082423	0.0815034	0.0721101	0.0024059	0.00355351	0.0237451		11768	7089	13892	36860	36237	33909		0.0460829	0.118721	0.11223	0.240283	0.162791		0.976959	0.936073	0.941007	0.862191	0.914729
1	16525498	ss86322744	0.0518104	0.0260249	0.0203582	0.00914325	0.0202875	0.0700557		19739	25514	31530	26916	18285	21997		0.390169	0.412785	0.4	0.367491	0.432171		0.738863	0.725114	0.702158	0.699647	0.642442
1	16612097	rs42984506	0.0748973	0.0876674	0.111214	0.0364708	0.0225562	0.172567		13435	6004	6378	4803	16475	6036		0.107527	0.154338	0.151079	0.289753	0.125969		0.9447	0.912785	0.921583	0.844523	0.935078
1	16673009	rs41572612	0.041782	0.0168804	0.0255268	0.0133406	0.0420863	0.101209		23156	30486	29340	21489	5587	15588		0.0998464	0.318721	0.204317	0.190813	0.180233		0.948541	0.805023	0.883453	0.897527	0.89438
1	16715975	rs29019581	0.0198133	0.0331225	0.0149053	0.0109137	0.0764889	0.204777		31798	22060	33946	24537	462	3648		0.430108	0.342466	0.408633	0.452297	0.385659		0.725038	0.780365	0.706475	0.660777	0.731589
1	16886289	rs41923316	0.0318896	0.0780653	0.0502518	0.00629884	0.00746161	0.0989315		26836	7776	20180	30953	31522	16032		0.0522273	0.412785	0.11223	0.219081	0.0968992		0.0261137	0.32968	0.0589928	0.127208	0.0542636
1	16923285	rs41924236	0.0252829	0.00683038	0.0713349	0.0457597	0.0292386	0.165321		29449	36424	14077	2253	11763	6694		0.394777	0.442009	0.470504	0.473498	0.503876		0.68894	0.557991	0.61223	0.597173	0.594961
1	16963232	ss86281109	0.0373879	0.0709659	0.0456574	0.00895777	0.0610531	0.0843524		24757	9300	21775	27181	1507	18802		0.502304	0.461187	0.529496	0.452297	0.50969		0.62596	0.40411	0.568345	0.452297	0.502907
1	17021138	rs29009793	0.0909358	0.0119737	0.04244	0.00638941	0.0103402	0.122636		10017	33270	22850	30831	28214	12012		0.506912	0.324201	0.506475	0.484099	0.503876		0.628264	0.227854	0.398561	0.464664	0.534884
1	17050262	ss105236809	0.0988395	0.0452566	0.014457	0.00779994	0.010002	0.12632		8511	16946	34149	28764	28573	11473		0.138249	0.465753	0.227338	0.257951	0.284884		0.930876	0.385388	0.863309	0.853357	0.832364
1	17124625	rs41612163	0.0120731	0.0953505	0.0999312	0.039135	0.00867471	0.24783		35143	4834	8060	3919	30091	1802		0.465438	0.460274	0.559712	0.441696	0.463178		0.278802	0.654795	0.547482	0.683746	0.508721
1	17160556	rs29011587	0.0310046	0.097766	0.0334335	0.0385696	0.0333766	0.122444		27184	4508	26158	4099	9358	12035		0.517665	0.395434	0.536691	0.409894	0.439922		0.609063	0.278082	0.310072	0.257951	0.378876
1	17241902	rs41617994	0.0256779	0.113248	0.00740696	0.0347733	0.0336146	0.118138		29301	2824	37342	5441	9233	12702		0.268817	0.406393	0.319424	0.293286	0.335271		0.833333	0.728311	0.811511	0.818021	0.797481
1	17296638	rs41612192	0.0353391	0.0835689	0.1019	0.0155611	0.0256849	0.115036		25552	6711	7708	19023	14134	13187		0.393241	0.444749	0.420144	0.459364	0.449612		0.267281	0.323744	0.299281	0.342756	0.350775
1	17330771	rs41571286	0.0507119	0.0253141	0.0653022	0.00713231	0.0253173	0.0547459		20100	25834	15707	29738	14412	25671		0.537634	0.424658	0.477698	0.530035	0.465116		0.542243	0.309132	0.296403	0.399293	0.406977
1	17358448	rs42959830	0.0138811	0.0420989	0.0332846	0.0082417	0.00535582	0.088194		34344	18224	26212	28140	34026	18012		0.0337942	0.33516	0.0330935	0.0388693	0.0484496		0.0168971	0.211416	0.0165468	0.0194346	0.0242248
1	17425222	ss86340204	0.00811218	0.0442445	0.0757926	0.00179437	0.0224333	0.0731833		36955	17347	12942	37801	16577	21279		0.49616	0.520548	0.6	0.469965	0.540698		0.630568	0.577169	0.497122	0.584806	0.535853
1	17448939	rs43217526	0.0428076	0.0717197	0.0926485	0.00501003	0.0359853	0.0826532		22783	9128	9333	32865	8043	19167		0.15361	0.50411	0.45036	0.19788	0.30814		0.921659	0.505936	0.730216	0.879859	0.811047
1	17504974	rs43710749	0.0287788	0.0626659	0.0961123	0.0216435	0.0467585	0.127983		28076	11397	8684	13311	4146	11262		0.516129	0.438356	0.48777	0.487633	0.478682		0.628264	0.341553	0.494245	0.522968	0.512597
1	17641624	ss86334446	0.00514246	0.109609	0.0372428	0.00639218	0.014334	0.0930465		38325	3169	24730	30826	23951	17072		0.43318	0.46484	0.415827	0.35689	0.455426		0.726575	0.373059	0.714388	0.779152	0.669574
1	17868835	rs43223333	0.0185838	0.0843258	0.052729	0.0131179	0.0436564	0.0187327		32304	6575	19421	21751	5062	35293		0.247312	0.452055	0.161151	0.183746	0.193798		0.853303	0.617808	0.907914	0.890459	0.893411
1	17930486	ss117966257	0.0968013	0.0152359	0.196086	0.0176212	0.00142272	0.177571		8874	31390	774	16935	38887	5580		0.539171	0.254795	0.517986	0.498233	0.439922		0.417051	0.840639	0.595683	0.627208	0.625
1	18002981	ss86328418	0.120607	0.00423973	0.13475	0.00755006	0.0430045	0.182259		5544	38034	3689	29108	5274	5192		0.399386	0.506849	0.430216	0.473498	0.420543		0.241167	0.436986	0.353237	0.360424	0.407946
1	18028700	rs42629600	0.123169	0.00423973	0.118559	0.00516663	0.0432267	0.179875		5231	38035	5400	32631	5186	5406		0.400922	0.506849	0.430216	0.469965	0.420543		0.241935	0.436986	0.351799	0.358657	0.40407
1	18131757	rs42630971	0.0145874	0.0363703	0.0774014	0.0194114	0.0276383	0.154646		34023	20615	12596	15261	12773	7784		0.331797	0.487671	0.533813	0.477032	0.430233		0.812596	0.584475	0.599281	0.521201	0.686047
1	18170722	rs43045260	0.0145665	0.0378622	0.063186	0.0190452	0.0293709	0.0953884		34030	19947	16312	15574	11673	16644		0.311828	0.465753	0.351079	0.530035	0.381783		0.822581	0.63105	0.761151	0.646643	0.752907
1	18188932	rs29009870	0.0174244	0.0584058	0.076886	0.00174375	0.0076155	0.0241453		32790	12619	12695	37878	31331	33820		0.294931	0.458447	0.369784	0.558304	0.358527		0.167435	0.368037	0.239568	0.402827	0.225775
1	18231821	rs41643682	0.151375	0.0927157	0.000987809	0.0220457	0.0144534	0.175746		2807	5235	40222	12979	23806	5751		0.46851	0.454795	0.463309	0.4947	0.439922		0.667435	0.468493	0.519424	0.402827	0.526163
1	18285474	rs43707521	0.0324315	0.0151946	0.0288506	0.018105	0.0326858	0.0285998		26625	31415	28032	16461	9755	32567		0.06298	0.0630137	0.270504	0.378092	0.226744		0.96851	0.968493	0.856115	0.775618	0.873062
1	18508517	rs42469069	0.00223057	0.0479261	0.200952	0.000730605	0.00399305	0.0676076		39627	15991	657	39495	35703	22582		0.28725	0.480365	0.365468	0.462898	0.403101		0.166667	0.4	0.27482	0.312721	0.25969
1	18578077	ss117966449	0.0376622	0.11907	0.047704	0.0206966	0.0209318	0.147431		24649	2324	21063	14088	17769	8629		0.513057	0.312329	0.528058	0.44523	0.463178		0.654378	0.203653	0.435252	0.360424	0.378876
1	18724083	rs41633399	0.0601457	0.151428	0.0866976	0.00118769	0.019929	0.0449525		17223	786	10546	38767	18593	28143		0.500768	0.274886	0.515108	0.39576	0.459302		0.645161	0.168493	0.42446	0.34629	0.378876
1	18758665	ss86338922	0.168198	0.099612	0.177244	0.00554629	0.0221959	0.0782993		1825	4261	1312	32036	16762	20160		0.390169	0.348858	0.464748	0.374558	0.399225		0.238095	0.250228	0.328777	0.310954	0.261628
1	18980052	rs41666815	0.0102823	0.09805	0.0700054	0.015673	0.0100463	0.116641		35972	4464	14411	18900	28525	12941		0.456221	0.252968	0.503597	0.39576	0.515504		0.306452	0.859817	0.43741	0.738516	0.430233
1	19142015	ss86274921	0.048001	0.0856894	0.169339	0.0130078	0.02409	0.0198652		20959	6348	1634	21887	15332	34968		0.539171	0.386301	0.500719	0.385159	0.488372		0.538402	0.26347	0.423022	0.220848	0.437984
1	19182174	ss86289776	0.0505636	0.0856894	0.169339	0.0130078	0.0225727	0.0158074		20147	6349	1635	21888	16461	36182		0.540707	0.386301	0.500719	0.385159	0.492248		0.537634	0.26347	0.423022	0.220848	0.436047
1	19431193	rs41566808	0.118219	0.0824958	0.00554022	0.0301839	0.0250391	0.0290281		5814	6926	38202	7636	14616	32436		0.546851	0.47032	0.460432	0.44523	0.467054		0.619048	0.648858	0.479137	0.374558	0.343992
1	19592552	ss61522026	0.0107319	0.0490137	0.0172334	0.0133818	0.0250168	0.0571909		35774	15596	32864	21436	14631	25072		0.144393	0.325114	0.23741	0.0742049	0.27907		0.924731	0.8	0.859712	0.962898	0.817829
1	19641727	ss118418281	0.0380144	0.011316	0.0411546	0.0304233	0.0159661	0.0412991		24503	33682	23294	7520	22242	29139		0.278034	0.502283	0.244604	0.44523	0.30814		0.158986	0.517808	0.146763	0.35689	0.161822
1	19667901	ss117963490	0.106867	0.0764796	0.176804	0.0415201	0.0397823	0.192988		7291	8082	1330	3223	6450	4424		0.563748	0.473973	0.476259	0.487633	0.445736		0.460061	0.368493	0.674101	0.5053	0.674419
1	19709807	ss105237541	0.112294	0.051369	0.157204	0.03914	0.0285878	0.154597		6561	14851	2183	3916	12167	7791		0.565284	0.484932	0.443165	0.480565	0.410853		0.465438	0.377626	0.735252	0.611307	0.72093
1	19743015	ss118418284	0.0818544	0.0721834	0.152884	0.00794713	0.0380942	0.0927111		11880	9014	2435	28559	7115	17126		0.554531	0.448402	0.479137	0.484099	0.439922		0.453917	0.33105	0.666906	0.577739	0.669574
1	19778380	ss105237529	0.0720454	0.0786062	0.141912	0.00115768	0.035847	0.0821863		14098	7666	3122	38814	8099	19264		0.548387	0.441096	0.489209	0.4947	0.437984		0.550691	0.673516	0.348201	0.427562	0.337209
1	19854736	rs41604738	0.0966309	0.0270664	0.0245418	0.00131287	0.00175762	0.0325175		8909	24984	29743	38562	38481	31475		0.453149	0.502283	0.489209	0.441696	0.474806		0.40169	0.56347	0.464748	0.471731	0.543605
1	20084515	ss86340805	0.106695	0.0245887	0.063326	0.00106881	0.00423648	0.0475814		7310	26213	16274	38957	35423	27499		0.259601	0.441096	0.277698	0.321555	0.329457		0.151306	0.319178	0.156115	0.220848	0.203488
1	20165566	rs41604735	0.0634576	0.0766098	0.0230663	0.00685526	0.016154	0.0913219		16313	8054	30352	30134	22048	17417		0.330261	0.473059	0.23741	0.137809	0.327519		0.194316	0.403653	0.134532	0.0759717	0.231589
1	20192420	ss105241769	0.111862	0.0770548	0.114069	0.0609602	0.0346913	0.0559244		6615	7964	5996	587	8666	25353		0.485407	0.503196	0.421583	0.4947	0.445736		0.400922	0.46347	0.333094	0.515901	0.416667
1	20213558	ss86339310	0.0217688	0.0205937	0.0608045	0.0253329	0.0156566	0.028766		30978	28419	17002	10563	22589	32522		0.477727	0.480365	0.526619	0.441696	0.494186		0.575269	0.43379	0.467626	0.365724	0.485465
1	20296459	rs41639680	0.00342791	0.0115819	0.0138894	0.0152367	0.0262087	0.00163549		39088	33525	34408	19395	13778	40124		0.0614439	0.269406	0.178417	0.204947	0.327519		0.030722	0.163927	0.105036	0.127208	0.196705
1	20342544	ss117966255	0.0793557	0.0530086	0.0225877	0.0366948	0.0262762	0.0320503		12440	14310	30576	4719	13726	31595		0.408602	0.242009	0.523741	0.459364	0.459302		0.666667	0.855251	0.572662	0.632509	0.562984
1	20419112	ss117966265	0.0229267	0.0966948	0.0610249	0.0260845	0.0283925	0.238715		30495	4645	16948	10115	12284	2094		0.542243	0.373516	0.454676	0.371025	0.47093		0.513825	0.247032	0.342446	0.245583	0.431202
1	20458627	rs41569141	0.0652067	0.0698233	0.0309194	0.00672471	0.0195761	0.0772205		15871	9555	27177	30337	18864	20399		0.047619	0.139726	0.0791367	0.0600707	0.0736434		0.0238095	0.0780822	0.042446	0.0371025	0.0368217
1	20503996	rs29023743	0.0172295	0.0087511	0.0597399	0.00524009	0.032016	0.0915012		32878	35214	17283	32513	10123	17383		0.443932	0.486758	0.444604	0.501767	0.410853		0.288018	0.380365	0.310072	0.353357	0.341085
1	20594409	rs29018413	0.0461142	0.0795101	0.0705368	0.0160778	0.022692	0.027395		21607	7482	14287	18480	16364	32923		0.37788	0.506849	0.336691	0.325088	0.348837		0.250384	0.464384	0.179856	0.243816	0.236434
1	20634675	rs29010295	0.0162521	0.126803	0.211947	0.0604697	0.0512806	0.419664		33277	1809	501	611	3050	82		0.499232	0.510502	0.513669	0.459364	0.46124		0.632104	0.517352	0.386331	0.378092	0.44186
1	20676181	ss117966174	0.16008	0.0735536	0.117698	0.0260879	0.0237919	0.196265		2250	8692	5502	10112	15571	4192		0.516129	0.43379	0.352518	0.116608	0.321705		0.428571	0.3	0.182014	0.0583039	0.207364
1	20775439	ss117963464	0.0601612	0.0362813	0.067799	0.00489964	0.0406207	0.020876		17214	20663	14969	33037	6133	34707		0.321045	0.344292	0.427338	0.349823	0.393411		0.191244	0.225114	0.281295	0.227915	0.289729
1	20808469	ss117963566	0.0525745	0.0302367	0.00505638	0.0387446	0.0246212	0.155013		19498	23427	38433	4048	14956	7743		0.325653	0.461187	0.433094	0.4947	0.397287		0.179724	0.363014	0.307194	0.508834	0.301357
1	20849417	rs41631792	0.0115623	0.0479453	0.00963074	0.0104974	0.0403503	0.175694		35377	15981	36380	25100	6222	5756		0.37788	0.508676	0.499281	0.45583	0.449612		0.734255	0.545662	0.616547	0.659011	0.594961
1	20956918	ss86320919	0.0938948	0.0019456	0.0341839	0.020735	0.00382692	0.0484043		9445	39444	25869	14057	35916	27300		0.463902	0.345205	0.499281	0.55477	0.45155		0.672811	0.783562	0.589209	0.457597	0.603682
1	21033225	rs41625140	0.0402011	0.0234096	0.00742834	0.00403128	0.0102945	0.0498188		23723	26833	37332	34283	28269	26946		0.505376	0.417352	0.592806	0.498233	0.455426		0.398618	0.283562	0.542446	0.64841	0.454457
1	21224496	rs29027390	0.013083	0.0466021	0.0963961	0.00301079	0.00979033	0.0226273		34672	16452	8644	35881	28811	34195		0.288786	0.494977	0.457554	0.522968	0.492248		0.840246	0.431963	0.644604	0.551237	0.579457
1	21264221	rs42453650	0.0196387	0.0406333	0.0872708	0.0203558	0.0187209	0.0909076		31874	18835	10429	14387	19636	17504		0.471582	0.455708	0.480576	0.512367	0.498062		0.337174	0.375799	0.435971	0.503534	0.407946
1	21330326	rs42366516	0.163682	0.0133877	0.00657936	0.0245366	0.0213015	0.0981077		2050	32477	37712	11080	17471	16174		0.25192	0.489498	0.322302	0.484099	0.329457		0.130568	0.484018	0.218705	0.358657	0.234496
1	21429051	rs42367046	0.0844969	0.00797681	0.0854198	0.00856084	0.000307917	0.0557235		11346	35693	10794	27750	40278	25406		0.574501	0.47032	0.417266	0.166078	0.424419		0.552995	0.36484	0.231655	0.107774	0.301357
1	21574286	rs42273221	0.0157507	0.0136362	0.0668606	0.0138847	0.0145486	0.0804994		33511	32317	15229	20855	23705	19652		0.178187	0.406393	0.300719	0.371025	0.271318		0.0967742	0.291781	0.169065	0.249117	0.166667
1	21600761	rs42273731	0.0637829	0.0630106	0.138339	0.027239	0.0113921	0.191766		16229	11289	3407	9355	27046	4507		0.522273	0.463927	0.458993	0.250883	0.375969		0.457757	0.365297	0.328777	0.15371	0.238372
1	21656798	rs42273759	0.112417	0.0807127	0.0664203	0.0241023	0.00841113	0.172634		6547	7255	15378	11409	30396	6027		0.49616	0.451142	0.290647	0.226148	0.284884		0.367896	0.336986	0.145324	0.127208	0.169574
1	21693513	ss117963031	0.000385092	0.0117843	0.113193	0.0225309	0.000972386	0.0983627		40451	33403	6123	12601	39460	16133		0.0322581	0.357078	0.185612	0.190813	0.0639535		0.983871	0.772146	0.905755	0.90106	0.966085
1	21747892	rs42905471	0.012582	0.033401	0.0628554	0.00322027	0.00223333	0.0782895		34898	21931	16412	35556	37879	20162		0.0276498	0.333333	0.0330935	0.0282686	0.0368217		0.0138249	0.203196	0.0165468	0.0141343	0.0184109
1	21772072	rs29026807	0.117162	0.043653	0.00404637	0.0232575	0.016298	0.105655		5935	17580	38873	12023	21905	14776		0.502304	0.49863	0.358273	0.261484	0.323643		0.386329	0.555251	0.183453	0.144876	0.202519
1	21800968	rs42273787	0.0729126	0.0837675	0.025156	0.0256495	0.00950166	0.13325		13881	6671	29492	10373	29140	10509		0.497696	0.454795	0.313669	0.102473	0.275194		0.360983	0.338813	0.16259	0.0512367	0.162791
1	21864313	ss86281358	0.160213	0.0749333	0.0257966	0.0135705	0.0126152	0.216259		2246	8380	29241	21240	25733	3060		0.55914	0.488584	0.466187	0.35689	0.468992		0.540707	0.608676	0.614388	0.782686	0.616279
1	21925903	ss105241835	0.0221122	0.0313231	0.094427	0.00288285	0.0523811	0.192058		30847	22878	8997	36079	2817	4493		0.334869	0.359817	0.283453	0.169611	0.290698		0.211982	0.239269	0.17482	0.0954064	0.187984
1	21965277	ss117963557	0.0281982	0.0359606	0.0616524	0.0461138	0.00319567	0.105537		28319	20799	16777	2187	36685	14801		0.509985	0.486758	0.405755	0.303887	0.432171		0.445469	0.441553	0.326619	0.219081	0.318798
1	21992025	ss117966171	0.102325	0.000242014	0.00578666	0.0242001	0.0522325	0.0758337		7949	40497	38087	11324	2849	20685		0.193548	0.484018	0.323741	0.272085	0.294574		0.898618	0.60274	0.800719	0.814488	0.806202
1	22031001	ss86341359	0.0920005	0.00496884	0.00262361	0.00220048	0.0678657	0.0569728		9797	37607	39484	37196	897	25119		0.482335	0.128767	0.430216	0.459364	0.445736		0.654378	0.93105	0.626619	0.674912	0.680233
1	22074275	rs43218341	0.0483399	0.0300997	0.0914881	0.0149859	0.014567	0.156193		20850	23495	9547	19673	23686	7622		0.471582	0.489498	0.448921	0.452297	0.486434		0.59831	0.485845	0.503597	0.363958	0.431202
1	22187222	ss86340422	0.0293816	0.00159753	0.179348	0.0332146	0.0270825	0.222021		27839	39655	1220	6117	13151	2808		0.525346	0.409132	0.441727	0.452297	0.501938		0.579109	0.296804	0.48705	0.512367	0.406008
1	22407486	rs41622780	0.0147855	0.000752801	0.0176188	0.0200394	0.0117382	0.00901466		33928	40184	32712	14682	26674	38105		0.0430108	0.0438356	0.220144	0.293286	0.27907		0.978495	0.977169	0.885612	0.80742	0.837209
1	22510052	rs43219987	0.0728784	0.174432	0.0278469	0.0275267	0.00970724	0.261439		13891	345	28422	9184	28897	1448		0.514593	0.484932	0.47482	0.416961	0.449612		0.566052	0.624201	0.654676	0.674912	0.676357
1	22590942	rs42781274	0.116496	0.00772053	0.0138499	0.00801509	0.0172394	0.0811383		6012	35855	34423	28452	21004	19523		0.201229	0.378995	0.165468	0.0954064	0.135659		0.890169	0.746575	0.908633	0.952297	0.930233
1	22630942	rs43131664	0.102329	0.0166088	0.0587906	0.0115705	0.00714186	0.00298631		7947	30639	17550	23745	31894	39777		0.270353	0.418265	0.32518	0.466431	0.331395		0.849462	0.70411	0.78705	0.60424	0.768411
1	22662759	rs42558546	0.00249618	0.0917387	0.0474916	0.0100509	0.0304476	0.168184		39501	5377	21137	25672	11041	6415		0.164363	0.478539	0.28777	0.363958	0.286822		0.0821813	0.389954	0.17554	0.284452	0.174419
1	22823600	rs42559001	0.00717984	0.0506641	0.102077	0.00178941	0.0275222	0.168259		37395	15057	7682	37811	12859	6408		0.116743	0.302283	0.248921	0.367491	0.286822		0.941628	0.805023	0.859712	0.717314	0.839147
1	22863734	ss86277302	0.0155008	0.0663858	0.030509	0.0202128	0.0131495	0.0450008		33619	10360	27353	14520	25183	28122		0.0337942	0.196347	0.214388	0.127208	0.102713		0.983103	0.889041	0.884173	0.932862	0.942829
1	22943646	rs29013683	0.00513874	0.0393594	0.00913874	0.00891475	0.00176606	0.0500228		38326	19349	36583	27246	38470	26887		0.0199693	0.300457	0.0316547	0.0530035	0.0445736		0.00998464	0.190411	0.0158273	0.0265018	0.0222868
1	22985729	ss86327885	0.0968821	0.0518128	0.0119715	0.0401508	0.00961719	0.167352		8855	14709	35298	3597	29001	6503		0.450077	0.384475	0.541007	0.491166	0.47093		0.291091	0.259817	0.444604	0.503534	0.440891
1	23170625	ss86321749	0.0958147	0.0505236	0.0177584	0.00727052	0.0205133	0.0545828		9051	15102	32650	29526	18100	25718		0.387097	0.370776	0.45036	0.466431	0.428295		0.222734	0.242009	0.334532	0.44523	0.322674
1	23217832	rs42309386	0.0824826	0.0564484	0.0229575	0.0449572	0.00546576	0.020397		11760	13216	30398	2417	33883	34840		0.46851	0.454795	0.446043	0.388693	0.507752		0.366359	0.352511	0.271942	0.257951	0.401163
1	23255987	rs42307601	0.04062	0.0641973	0.0226764	0.0482628	0.0327999	0.125133		23573	10942	30537	1821	9699	11647		0.514593	0.507763	0.446043	0.480565	0.408915		0.43702	0.471233	0.414388	0.35689	0.266473
1	23307655	rs42308435	0.00822251	0.108754	0.0181013	0.0117081	0.0116143	0.207489		36898	3241	32498	23588	26809	3524		0.542243	0.519635	0.499281	0.477032	0.496124		0.52765	0.526484	0.584892	0.524735	0.536822
1	23374361	ss117966339	0.0469708	0.0920841	0.0629454	0.0412711	0.00177015	0.156234		21338	5323	16388	3276	38468	7617		0.393241	0.435616	0.500719	0.508834	0.46124		0.239631	0.327397	0.395683	0.441696	0.467054
1	23421942	rs42936587	0.0660917	0.129697	0.00191969	0.0322219	0.0130191	0.122019		15607	1653	39809	6590	25324	12108		0.130568	0.485845	0.402878	0.272085	0.244186		0.0652842	0.393607	0.227338	0.160777	0.147287
1	23445630	rs42995554	0.00510643	0.0364319	0.0114725	0.00113543	0.0166046	0.0182138		38339	20585	35528	38847	21617	35453		0.16129	0.422831	0.23741	0.254417	0.195736		0.916283	0.692694	0.869784	0.855124	0.876938
1	23611389	rs29019992	0.0477927	0.153742	0.00355841	0.0129232	0.0456133	0.301776		21027	735	39080	22001	4466	687		0.135177	0.442922	0.182734	0.219081	0.224806		0.0752688	0.301826	0.101439	0.134276	0.131783
1	23680672	ss105299265	0.0815777	0.0327048	0.0978434	0.00747953	0.0199047	0.0604972		11938	22246	8398	29211	18616	24321		0.27957	0.375342	0.417266	0.229682	0.253876		0.159754	0.234247	0.258993	0.121908	0.146318
1	23713018	ss61542592	0.00589026	0.108444	0.0185894	0.00916139	0.0349899	0.201915		37983	3283	32302	26891	8504	3833		0.0384025	0.252968	0.0834532	0.0459364	0.127907		0.980799	0.853425	0.955396	0.977032	0.930233
1	23734326	rs41646110	0.115548	0.0785111	0.0823494	0.0131863	0.00336862	0.192943		6136	7692	11444	21672	36475	4427		0.519201	0.355251	0.389928	0.293286	0.399225		0.465438	0.23516	0.215108	0.157244	0.282946
1	23794188	rs41635932	0.0122471	0.0417077	0.0290294	0.0256968	0.015695	0.138329		35064	18381	27963	10345	22549	9853		0.337942	0.515982	0.434532	0.487633	0.447674		0.195084	0.464384	0.338129	0.34629	0.36531
1	23869907	rs43086367	0.0591692	0.131757	0.0136779	0.0305561	0.00191098	0.138714		17510	1538	34499	7442	38308	9799		0.425499	0.426484	0.506475	0.480565	0.420543		0.37404	0.294521	0.382734	0.335689	0.332364
1	23920676	rs43216520	0.10949	0.00148766	0.000596311	0.0391332	0.0112209	0.00101586		6927	39721	40408	3920	27240	40328		0.390169	0.489498	0.451799	0.431095	0.339147		0.305684	0.379909	0.300719	0.293286	0.223837
1	23938895	rs43216528	0.0611648	0.148017	0.0381088	0.000444978	0.0336999	0.303838		16939	900	24420	39951	9187	665		0.0552995	0.325114	0.0992806	0.0530035	0.0813953		0.97235	0.80274	0.946043	0.973498	0.959302
1	23973432	ss86332970	0.0895044	0.0268859	0.0821176	0.00592793	0.0257329	0.104629		10294	25085	11490	31495	14093	14953		0.247312	0.390868	0.230216	0.30742	0.26938		0.139017	0.252968	0.139568	0.181979	0.171512
1	24001042	ss117963512	0.116209	0.0346322	0.0267015	0.0108967	0.0355743	0.152916		6049	21371	28889	24559	8227	7972		0.408602	0.473059	0.461871	0.342756	0.401163		0.344086	0.313242	0.413669	0.256184	0.303295
1	24032482	rs43217764	0.049093	0.115342	0.0584212	0.00248777	0.00868585	0.212626		20630	2646	17660	36712	30080	3246		0.0384025	0.372603	0.141007	0.0176678	0.0387597		0.0192012	0.225571	0.0776978	0.00883392	0.0193798
1	24166595	rs41639694	0.0103151	0.120791	0.0981647	0.0106854	0.0165025	0.252107		35960	2206	8347	24866	21721	1693		0.156682	0.373516	0.233094	0.0353357	0.116279		0.912442	0.769406	0.867626	0.982332	0.939922
1	24196197	rs43219509	0.0802265	0.080963	0.0928963	0.0100044	0.0017782	0.162842		12249	7197	9288	25736	38455	6931		0.0952381	0.383562	0.307914	0.236749	0.156977		0.047619	0.23379	0.171223	0.136042	0.0881783
1	24255576	rs41601537	0.106135	0.0118792	0.00444771	0.0597702	0.0111576	0.18739		7393	33338	38690	661	27310	4816		0.422427	0.452968	0.408633	0.374558	0.387597		0.327957	0.316895	0.25036	0.243816	0.255814
1	24278057	rs43221095	0.00114809	0.0634001	0.018973	0.00510513	0.00885368	0.0744463		40087	11180	32123	32734	29880	21004		0.167435	0.50137	0.418705	0.222615	0.406977		0.916283	0.581279	0.743165	0.871025	0.682171
1	24302207	rs29016259	0.0491397	0.0407703	0.181105	0.00159002	0.0164611	0.131745		20614	18772	1171	38140	21759	10696		0.21659	0.458447	0.502158	0.321555	0.449612		0.891705	0.345205	0.67554	0.803887	0.672481
1	24338769	rs41646101	0.0479795	0.00684593	0.153751	0.00859257	0.0144671	0.0883092		20967	36417	2398	27696	23788	17986		0.21659	0.419178	0.581295	0.325088	0.457364		0.891705	0.282648	0.607194	0.805654	0.664729
1	24397247	rs43712971	0.0629712	0.0837772	0.0311905	0.00747588	0.0334083	0.154822		16420	6670	27061	29214	9339	7769		0.105991	0.219178	0.152518	0.402827	0.20155		0.0529954	0.116895	0.0791367	0.240283	0.110465
1	24430863	rs29014870	0.036046	0.058773	0.0702466	0.0052182	0.0319339	0.0986932		25257	12511	14365	32545	10167	16071		0.127496	0.519635	0.322302	0.0883392	0.224806		0.936252	0.5621	0.791367	0.95583	0.860465
1	24503396	rs43223578	0.00634791	0.0692827	0.0481041	0.00782197	0.0415011	0.0165434		37771	9662	20915	28740	5800	35944		0.238095	0.443836	0.476259	0.44523	0.418605		0.874808	0.676712	0.692806	0.501767	0.682171
1	24549757	ss105236938	0.0575643	0.0387692	0.0172744	0.0217168	0.0717905	0.0819337		17973	19581	32846	13241	657	19332		0.211982	0.442009	0.552518	0.512367	0.414729		0.112135	0.323288	0.374101	0.503534	0.302326
1	24650251	ss86318974	0.0674457	0.0755002	0.13789	0.0412125	0.000313058	0.131794		15262	8265	3447	3300	40272	10686		0.463902	0.511416	0.473381	0.434629	0.492248		0.357911	0.471233	0.392086	0.340989	0.449612
1	24692046	rs43228241	0.157032	0.1027	0.113144	0.00061153	0.00105379	0.23424		2450	3862	6135	39687	39348	2264		0.351767	0.496804	0.496403	0.484099	0.437984		0.791859	0.530594	0.636691	0.429329	0.631783
1	24735033	ss105241113	0.117771	0.137546	0.0486489	0.05392	0.019101	0.0502894		5857	1284	20733	1086	19311	26824		0.339478	0.49589	0.585612	0.431095	0.397287		0.198925	0.406849	0.448201	0.335689	0.268411
1	24779790	ss86314294	0.0340999	0.0319037	0.0850596	0.0616577	0.0134205	0.00282579		25990	22589	10863	547	24919	39822		0.356375	0.514155	0.401439	0.512367	0.333333		0.75576	0.587671	0.720144	0.545936	0.782946
1	24802375	rs41635960	0.152631	0.0856845	0.0160683	0.0298903	0.0337089	0.06873		2726	6351	33431	7798	9184	22308		0.330261	0.477626	0.428777	0.39576	0.412791		0.802611	0.623288	0.707914	0.720848	0.743217
1	24835526	ss86339754	0.0054364	0.0904654	0.0191772	0.0265748	0.0161336	0.13541		38194	5538	32035	9782	22066	10222		0.152074	0.175342	0.341007	0.342756	0.341085		0.0806452	0.0977169	0.196403	0.196113	0.24031
1	24880710	rs43222739	0.121217	0.117674	0.0443091	0.0181132	0.0149201	0.0370935		5468	2419	22190	16457	23338	30291		0.454685	0.510502	0.589928	0.448763	0.463178		0.294931	0.474429	0.604317	0.687279	0.603682
1	24920136	rs41578194	0.159343	0.0592248	0.184875	0.000498076	0.000306596	0.0898198		2306	12374	1055	39865	40280	17725		0.264209	0.453881	0.336691	0.226148	0.282946		0.852535	0.650685	0.791367	0.876325	0.833333
1	24982221	rs29017639	0.0304471	0.110762	0.0818248	0.0191638	0.0158682	0.146882		27394	3055	11561	15473	22348	8700		0.37788	0.319635	0.517986	0.310954	0.341085		0.293395	0.751598	0.446043	0.19788	0.25
1	25010799	rs43219083	0.167426	0.0180076	0.15209	0.0201694	0.0616754	0.0128738		1861	29844	2478	14558	1422	37036		0.347158	0.494977	0.582734	0.381625	0.455426		0.795699	0.442009	0.533094	0.713781	0.659884
1	25049866	ss86312410	0.0970354	0.02802	0.00251798	0.0266429	0.0238983	0.158638		8824	24501	39539	9751	15495	7338		0.416283	0.110502	0.32518	0.166078	0.199612		0.307988	0.0579909	0.188489	0.0865724	0.121124
1	25244741	ss86332194	0.0607491	0.0417293	0.129632	0.000841412	0.00395979	0.0864919		17037	18375	4157	39317	35745	18376		0.311828	0.0703196	0.356835	0.0530035	0.255814		0.208141	0.0369863	0.231655	0.0335689	0.156977
1	25289457	ss105239007	0.0362136	0.0206856	0.19173	0.00122837	0.016305	0.124127		25187	28375	873	38706	21896	11783		0.497696	0.111416	0.328058	0.265018	0.447674		0.417819	0.0575342	0.2	0.160777	0.328488
1	25321721	ss86341407	0.0289755	0.09457	0.0478068	0.0300856	0.0219585	0.0862959		27999	4957	21031	7685	16931	18428		0.367127	0.453881	0.427338	0.233216	0.273256		0.753456	0.66621	0.685612	0.858657	0.83624
1	25426409	rs41635939	0.0202715	0.0248532	0.0263758	0.0156746	0.0170788	0.014993		31605	26069	29020	18897	21170	36415		0.46851	0.507763	0.458993	0.381625	0.383721		0.607527	0.448402	0.577698	0.756184	0.732558
1	25542671	rs43224548	0.0298988	0.0705102	0.0280263	0.0166917	0.0204858	0.198505		27612	9401	28345	17876	18126	4042		0.0768049	0.238356	0.0546763	0.04947	0.0639535		0.960061	0.868037	0.972662	0.975265	0.968023
1	25576064	rs43223792	0.0435352	0.0535444	0.0396796	0.0120506	0.0230819	0.0801741		22529	14145	23842	23128	16086	19735		0.107527	0.305023	0.253237	0.399293	0.116279		0.0552995	0.174429	0.148201	0.266784	0.0581395
1	25607948	rs43223753	0.0255653	0.084862	0.130318	0.00809599	0.0186947	0.175307		29348	6481	4108	28345	19664	5789		0.267281	0.446575	0.627338	0.469965	0.428295		0.149002	0.348402	0.407194	0.535336	0.303295
1	25647321	ss86300221	0.0393461	0.0520286	0.130705	0.0120084	0.0121351	0.0716553		24045	14646	4071	23181	26247	21621		0.477727	0.518721	0.480576	0.448763	0.501938		0.639785	0.569863	0.608633	0.634276	0.551357
1	25789986	ss117966196	0.0269299	0.00595594	0.00711955	0.0282457	0.0133825	0.0821744		28813	36981	37477	8751	24960	19266		0.0215054	0.0136986	0.159712	0.265018	0.133721		0.0107527	0.00684932	0.0827338	0.160777	0.0765504
1	25889667	rs41613558	0.0598377	0.085139	0.0104294	0.0255473	0.0161237	0.0747519		17319	6441	35994	10441	22079	20930		0.0537634	0.279452	0.0719424	0.120141	0.137597		0.0268817	0.160731	0.0374101	0.0671378	0.0707364
1	26038159	ss86329426	0.0198747	0.0651944	0.0880475	0.00161202	0.0302672	0.0785872		31774	10681	10251	38104	11154	20088		0.460829	0.43653	0.371223	0.254417	0.364341		0.592934	0.682192	0.755396	0.858657	0.746124
1	26063684	ss86281869	0.010823	0.112396	0.00241885	0.0292316	0.0519667	0.197769		35737	2911	39586	8167	2903	4093		0.311828	0.475799	0.303597	0.321555	0.368217		0.822581	0.648858	0.807914	0.789753	0.767442
1	26223335	ss105239714	0.0849923	0.0715101	0.0661408	0.00696112	0.00378489	0.0509703		11234	9172	15474	29980	35985	26660		0.142857	0.508676	0.161151	0.413428	0.224806		0.0714286	0.535616	0.0877698	0.333922	0.135659
1	26259422	rs29016891	0.0604278	0.0810613	0.00489829	0.0117668	0.0194165	0.0217159		17129	7176	38493	23510	19014	34462		0.225806	0.518721	0.280576	0.328622	0.321705		0.12212	0.578995	0.164748	0.210247	0.205426
1	26307924	rs41565264	0.0468959	0.0453288	0.0229396	0.0132459	0.00900849	0.0152886		21361	16921	30404	21607	29719	36331		0.228879	0.506849	0.326619	0.332155	0.321705		0.874808	0.40137	0.816547	0.787986	0.792636
1	26425477	ss86291188	0.0378148	0.00734214	0.046319	0.00448785	0.008454	0.0471451		24583	36088	21566	33636	30347	27603		0.459293	0.428311	0.489209	0.434629	0.439922		0.641321	0.291781	0.595683	0.355124	0.568798
1	26674804	rs42340605	0.0314302	0.16319	0.0196161	0.00537548	0.0287797	0.174803		27016	528	31859	32323	12060	5821		0.112135	0.440183	0.256115	0.254417	0.120155		0.0576037	0.318721	0.151079	0.14841	0.0717054
1	26821811	rs42338726	0.0146864	0.0798229	0.050005	0.00120269	0.0178039	0.171523		33980	7421	20258	38742	20479	6122		0.235023	0.383562	0.155396	0.371025	0.125969		0.139017	0.242922	0.0776978	0.231449	0.0668605
1	26920553	rs42648975	0.0529351	0.0130941	0.0178447	0.00750419	0.0363565	0.069103		19383	32652	32627	29173	7869	22215		0.516129	0.408219	0.428777	0.353357	0.389535		0.545315	0.273516	0.256115	0.257951	0.312984
1	27034490	rs41605379	0.021937	0.0290364	0.301962	0.0306121	0.071851	0.0788365		30913	24001	37	7416	653	20034		0.427035	0.505936	0.448921	0.459364	0.395349		0.288786	0.449315	0.342446	0.328622	0.327519
1	27057982	ss117966276	0.00448574	0.0139526	0.124245	0.0257521	0.0597964	0.0587344		38623	32126	4696	10305	1634	24712		0.431644	0.520548	0.476259	0.501767	0.424419		0.701229	0.511416	0.658273	0.547703	0.671512
1	27145992	rs41607913	0.0481435	0.0226263	0.00631183	0.0598415	0.117746	0.318213		20913	27265	37837	657	19	516		0.477727	0.438356	0.431655	0.459364	0.488372		0.581413	0.694064	0.68777	0.64311	0.594961
1	27181523	ss86341236	0.0585364	0.0457874	0.025447	0.00712717	0.0176297	0.0548154		17688	16735	29378	29744	20644	25648		0.175115	0.0547945	0.227338	0.0565371	0.124031		0.906298	0.972603	0.87482	0.971731	0.928295
1	27249385	rs43221236	0.044987	0.0683704	0.236094	0.0137222	0.00311799	0.155393		22013	9868	239	21060	36784	7706		0.327189	0.493151	0.500719	0.533569	0.439922		0.194316	0.40274	0.388489	0.457597	0.361434
1	27324745	rs43222405	0.0863927	0.00607048	0.131785	0.00937239	0.00230427	0.0206411		10961	36917	3966	26585	37788	34771		0.22427	0.474886	0.431655	0.45583	0.45155		0.872504	0.644749	0.723741	0.59894	0.681202
1	27357510	ss86276078	0.0762366	0.0102389	0.048892	0.043447	0.0191617	0.144057		13099	34332	20650	2710	19251	9095		0.113671	0.0684932	0.201439	0.363958	0.389535		0.943164	0.963014	0.892086	0.772085	0.723837
1	27465349	rs41586446	0.0190257	0.0549053	0.081203	0.0243387	0.0548212	0.141876		32115	13716	11702	11237	2368	9383		0.502304	0.493151	0.497842	0.498233	0.498062		0.523041	0.458447	0.423022	0.531802	0.367248
1	27761036	rs42412574	0.00777577	0.0179847	0.220158	0.0176659	0.0239559	0.0190068		37128	29852	392	16884	15442	35219		0.382488	0.102283	0.366906	0.286219	0.331395		0.260369	0.0557078	0.259712	0.167845	0.218023
1	27786985	rs42413552	0.0620093	0.0453877	0.107431	0.0185379	0.0304209	0.0708614		16681	16895	6907	16053	11064	21793		0.170507	0.505023	0.28777	0.44523	0.397287		0.0867896	0.39589	0.165468	0.388693	0.280039
1	27816806	rs42414262	0.0921124	0.0266489	0.0770078	0.00743811	0.043928	0.0439521		9780	25200	12670	29266	4969	28413		0.261137	0.515982	0.326619	0.484099	0.405039		0.142857	0.42968	0.206475	0.393993	0.280039
1	27980058	rs42408102	0.0376539	0.0618965	0.06911	0.00467551	0.0149345	0.10014		24654	11590	14624	33354	23319	15796		0.211982	0.528767	0.317986	0.462898	0.372093		0.872504	0.505479	0.806475	0.651943	0.728682
1	28034525	rs42408125	0.079799	0.0594753	0.0391679	0.0280815	0.034349	0.138167		12343	12295	24051	8856	8835	9878		0.178187	0.174429	0.129496	0.257951	0.153101		0.0983103	0.0954338	0.0690647	0.157244	0.0843023
1	28111487	rs42409195	0.00308002	0.0785693	0.252516	0.0189546	0.0337657	0.339909		39238	7673	153	15662	9162	335		0.459293	0.224658	0.41295	0.4947	0.391473		0.372504	0.13516	0.298561	0.480565	0.302326
1	28188573	rs42454611	0.0701671	0.013721	0.0328126	0.000952305	0.0246838	0.110783		14570	32264	26367	39128	14900	13913		0.0414747	0.0913242	0.094964	0.0424028	0.0658915		0.0207373	0.0493151	0.0503597	0.0212014	0.0348837
1	28216247	rs42454630	0.00127494	0.0241821	0.0414325	0.00116823	0.0208259	0.0860113		40030	26415	23208	38797	17840	18476		0.105991	0.518721	0.256115	0.30742	0.267442		0.947005	0.468493	0.853237	0.80742	0.852713
1	28362687	rs42462826	0.0116131	0.0685495	0.0183829	0.00459536	0.0174374	0.151349		35350	9824	32377	33464	20824	8146		0.078341	0.36895	0.102158	0.0459364	0.0678295		0.960829	0.758904	0.947482	0.977032	0.966085
1	28389699	ss105241179	0.0112719	0.00597855	0.00091467	0.0151445	0.0320817	0.030947		35512	36967	40258	19485	10094	31891		0.0798771	0.136986	0.260432	0.399293	0.187984		0.960061	0.92968	0.861151	0.722615	0.888566
1	28413168	rs42453765	0.00491058	0.0438506	0.146409	0.0255902	0.0224259	0.160287		38420	17506	2822	10410	16581	7192		0.0353303	0.0575342	0.107914	0.261484	0.236434		0.0176651	0.0287671	0.0553957	0.14841	0.131783
1	28572974	rs43223057	0.0511669	0.0858001	0.0930957	0.0381328	0.039747	0.227506		19929	6333	9240	4241	6460	2557		0.451613	0.509589	0.499281	0.484099	0.486434		0.625192	0.53242	0.603597	0.694346	0.553295
1	28599381	rs43223035	0.0296594	0.0138313	0.011098	0.0352558	0.0875009	0.197309		27723	32214	35691	5229	184	4122		0.443932	0.47032	0.48777	0.519435	0.515504		0.347926	0.374886	0.357554	0.545936	0.463178
1	28622946	ss105240450	0.0560787	0.0148644	0.134898	0.0181983	0.00200279	0.0122136		18406	31592	3676	16375	38188	37220		0.471582	0.437443	0.48777	0.473498	0.542636		0.424731	0.683562	0.445324	0.689046	0.465116
1	28648176	rs43220895	0.00338294	0.0232424	0.00612858	0.00154218	0.0228139	0.0363854		39108	26923	37914	38209	16272	30484		0.06298	0.425571	0.225899	0.353357	0.149225		0.03149	0.315068	0.117266	0.222615	0.0823643
1	28675718	ss86276602	0.105896	0.027944	0.0655886	0.0318437	0.0310982	0.0948791		7433	24541	15617	6788	10665	16725		0.431644	0.357991	0.385612	0.4947	0.531008		0.644393	0.772603	0.741007	0.568905	0.513566
1	28868362	ss105241197	0.0201403	0.0194141	0.0542229	0.017234	0.0135037	0.00834296		31664	29062	18947	17336	24825	38278		0.167435	0.390868	0.433094	0.441696	0.331395		0.0898618	0.248402	0.28705	0.305654	0.212209
1	28906462	ss86341264	0.0262854	0.0226964	0.118954	0.0545576	0.00783709	0.138374		29071	27220	5350	1040	31046	9849		0.445469	0.493151	0.469065	0.484099	0.422481		0.632873	0.391781	0.694964	0.715548	0.732558
1	28978223	rs43225332	0.0423034	0.0316522	0.104191	0.0722772	0.0190819	0.134548		22971	22708	7390	189	19326	10335		0.450077	0.452968	0.482014	0.515901	0.437984		0.349462	0.678539	0.341727	0.353357	0.296512
1	29004968	rs43225355	0.0112165	0.0608473	0.0476829	0.0677406	0.0560343	0.318492		35547	11915	21073	289	2163	513		0.494624	0.43379	0.513669	0.519435	0.492248		0.43318	0.295434	0.502878	0.584806	0.453488
1	29049389	rs42847849	0.0468825	0.0474616	0.136754	0.053483	0.0113775	0.187976		21367	16163	3527	1130	27066	4762		0.425499	0.463014	0.408633	0.4947	0.370155		0.652074	0.339269	0.732374	0.650177	0.778101
1	29073969	rs42847876	0.024258	0.0593606	0.0973641	0.0503837	0.0645447	0.328134		29927	12330	8466	1493	1152	424		0.46851	0.432877	0.497842	0.501767	0.422481		0.589094	0.70411	0.48777	0.4947	0.55814
1	29095768	ss86335463	0.050994	0.0386438	0.0925253	0.00303117	0.0276018	0.100163		19995	19636	9354	35837	12799	15790		0.402458	0.169863	0.453237	0.335689	0.507752		0.674347	0.90137	0.691367	0.768551	0.552326
1	29130628	ss86333573	0.000415354	0.0253885	0.122209	0.0415475	0.0210136	0.151944		40440	25804	4933	3217	17704	8084		0.348694	0.439269	0.505036	0.484099	0.465116		0.198925	0.340183	0.370504	0.40106	0.381783
1	29151717	ss86305097	0.117878	0.021769	0.166511	0.0109604	0.0482962	0.0677427		5843	27724	1747	24483	3744	22546		0.368664	0.473059	0.345324	0.427562	0.358527		0.743472	0.63105	0.774101	0.623675	0.783915
1	29195211	rs43226767	0.0120575	0.0799577	0.0838169	0.00608831	0.0587589	0.187746		35150	7396	11115	31266	1775	4782		0.168971	0.381735	0.292086	0.0848057	0.271318		0.907834	0.739726	0.823741	0.957597	0.825581
1	29242993	rs41646624	0.0237416	0.0458707	0.0407018	0.0148166	0.0153622	0.0432918		30134	16709	23466	19848	22890	28595		0.447005	0.410959	0.489209	0.522968	0.534884		0.652074	0.718721	0.617266	0.526502	0.513566
1	29303546	ss105236910	8.31783e-05	0.0486911	0.0162634	0.0268996	0.00766193	0.00909995		40601	15709	33333	9574	31275	38073		0.41321	0.511416	0.510791	0.4947	0.455426		0.710445	0.49589	0.609353	0.636042	0.625
1	29420091	ss86337187	0.0271922	0.00301163	0.0400456	0.00836029	0.0817886	0.13989		28711	38759	23691	27990	289	9638		0.254992	0.0922374	0.28777	0.279152	0.414729		0.167435	0.0497717	0.171223	0.167845	0.28876
1	29454246	ss86332603	0.0855663	0.0599251	0.0240164	0.0393001	0.0114876	0.140077		11124	12185	29970	3876	26960	9607		0.460829	0.246575	0.342446	0.265018	0.277132		0.645161	0.859361	0.789928	0.839223	0.840116
1	29507209	ss86336613	0.119905	0.0338987	0.132855	0.0536623	0.0135164	0.157751		5630	21722	3867	1107	24808	7444		0.519201	0.269406	0.477698	0.519435	0.534884		0.537634	0.159361	0.371223	0.415194	0.430233
1	29624956	rs43224102	0.0582063	0.0872845	0.0585841	0.01404	0.0225372	0.179038		17783	6087	17611	20672	16490	5464		0.175115	0.219178	0.164029	0.159011	0.236434		0.0952381	0.117808	0.0848921	0.0795053	0.135659
1	29703470	rs43225192	0.093452	0.00317765	0.00736333	0.010489	0.0153911	0.0745243		9525	38664	37365	25109	22862	20983		0.0599078	0.0803653	0.0776978	0.190813	0.23062		0.0299539	0.0410959	0.0417266	0.106007	0.132752
1	29763188	ss105306176	0.0206309	0.0961916	0.00034041	0.0300768	0.0160144	0.204586		31471	4712	40511	7690	22185	3661		0.101382	0.390868	0.136691	0.233216	0.0891473		0.0506912	0.260274	0.0726619	0.120141	0.0445736
1	29807709	ss61502983	0.0555661	0.0210864	0.060641	0.0240539	0.0169159	0.123654		18556	28145	17044	11447	21334	11862		0.50384	0.457534	0.51223	0.537102	0.46124		0.576037	0.62968	0.52518	0.462898	0.397287
1	29849130	rs43227777	0.042573	0.0305488	0.0135389	0.00580883	0.0071391	0.0632219		22871	23284	34554	31670	31899	23641		0.0322581	0.0657534	0.0316547	0.0318021	0.0348837		0.983871	0.96621	0.984173	0.984099	0.982558
1	29984406	ss105306286	0.00516565	0.0939166	0.0228545	0.00303517	0.0199215	0.143091		38312	5060	30455	35832	18598	9229		0.0414747	0.372603	0.0661871	0.0388693	0.0755814		0.0207373	0.237443	0.0345324	0.0194346	0.0397287
1	30024945	ss86305463	0.00109527	0.0591317	0.0127597	0.0187432	0.034531	0.105083		40113	12408	34946	15866	8739	14865		0.339478	0.157991	0.267626	0.40636	0.364341		0.21275	0.0908676	0.141007	0.287986	0.246124
1	30101706	rs41576179	0.042573	0.0261808	0.0135389	0.0108928	0.00139783	0.0504455		22872	25443	34555	24570	38914	26789		0.0322581	0.0675799	0.0316547	0.116608	0.0387597		0.983871	0.964384	0.984173	0.941696	0.98062
1	30156822	rs42492817	0.0833673	0.132442	0.0244239	0.0197526	0.000776792	0.146827		11572	1504	29793	14944	39706	8707		0.0706605	0.484018	0.179856	0.0918728	0.162791		0.96467	0.648402	0.895683	0.954064	0.916667
1	30185657	rs42998005	0.104153	0.137282	0.0346065	0.0148061	0.00343497	0.12163		7676	1298	25711	19860	36389	12170		0.0737327	0.475799	0.179856	0.0989399	0.180233		0.0368664	0.347489	0.104317	0.04947	0.0920543
1	30259943	ss86303265	0.0525102	0.0319334	0.0159264	0.00456473	0.0771385	0.185226		19516	22572	33491	33514	430	4965		0.162826	0.296804	0.490647	0.0954064	0.294574		0.0890937	0.177626	0.305755	0.0477032	0.186047
1	30333360	rs41665751	0.0384493	0.136131	0.0824141	0.0184529	0.0101183	0.186781		24345	1340	11423	16129	28440	4871		0.253456	0.526941	0.451799	0.349823	0.422481		0.142089	0.46621	0.31223	0.206714	0.29845
1	30414871	rs42612671	0.0159679	0.00294144	0.0102037	0.00868175	0.0216779	0.0965324		33415	38809	36103	27579	17152	16452		0.384025	0.413699	0.479137	0.508834	0.48062		0.276498	0.272603	0.399281	0.35689	0.455426
1	30543596	rs41624026	0.0638705	0.0270876	0.0113439	0.0101895	0.0153484	0.0680073		16208	24970	35590	25478	22901	22487		0.497696	0.513242	0.526619	0.551237	0.482558		0.37788	0.579909	0.559712	0.45583	0.609496
1	30570926	ss86317184	0.0868612	0.0357788	0.0673728	0.0126806	0.0518807	0.0501285		10859	20875	15082	22318	2923	26859		0.407066	0.525114	0.36259	0.427562	0.457364		0.72427	0.503653	0.758273	0.733216	0.635659
1	30655372	rs42426104	0.0294721	0.0212822	0.0022232	0.0242641	0.0304643	0.0323865		27806	28026	39678	11282	11031	31506		0.299539	0.512329	0.336691	0.34629	0.437984		0.805684	0.553881	0.772662	0.791519	0.662791
1	30701874	rs42426045	0.0419117	0.0928173	0.0315784	0.0409282	0.0287106	0.176952		23105	5219	26898	3377	12102	5636		0.284178	0.508676	0.355396	0.314488	0.406977		0.183564	0.431507	0.233813	0.171378	0.265504
1	30744150	ss61538656	0.0903727	0.011225	0.0589739	0.0231541	0.0485972	0.123581		10107	33737	17496	12099	3682	11878		0.328725	0.208219	0.427338	0.399293	0.323643		0.803379	0.881279	0.666906	0.722615	0.809109
1	30813844	ss117966316	0.00580035	0.102887	0.0097183	0.00500794	0.0134931	0.166034		38020	3841	36343	32868	24840	6635		0.0384025	0.376256	0.0705036	0.0424028	0.0949612		0.980799	0.76621	0.963309	0.978799	0.952519
1	30865885	rs41634839	0.00941083	0.014045	0.0794698	0.0264868	0.0363877	0.0913149		36356	32063	12094	9843	7853	17419		0.453149	0.253881	0.355396	0.441696	0.46124		0.584485	0.852968	0.796403	0.676678	0.664729
1	30987508	rs43221498	0.010175	0.0547955	0.00274042	0.0105406	0.0234885	0.0860875		36014	13745	39428	25036	15793	18465		0.437788	0.474886	0.41295	0.335689	0.416667		0.349462	0.367123	0.266906	0.220848	0.278101
1	31013633	ss86329867	0.00871407	0.0195835	0.000327321	0.000871795	0.0623708	0.150535		36668	28985	40516	39271	1352	8238		0.133641	0.0401826	0.290647	0.04947	0.125969		0.0698925	0.0210046	0.17554	0.024735	0.0707364
1	31206393	rs42764945	0.0116709	0.0896205	0.0915402	0.012192	0.0148389	0.202567		35318	5685	9537	22917	23424	3780		0.427035	0.36895	0.526619	0.452297	0.472868		0.359447	0.23379	0.43741	0.339223	0.48062
1	31269020	rs42460466	0.0124472	0.0279226	0.100097	0.00264701	0.00740476	0.0733773		34973	24551	8035	36458	31589	21238		0.0491551	0.0840183	0.123741	0.14841	0.160853		0.0245776	0.0447489	0.0633094	0.0742049	0.0901163
1	31325294	rs42461272	0.0277671	0.0727078	0.0419187	0.00039551	0.0212407	0.0872858		28493	8891	23037	40030	17519	18212		0.139785	0.347945	0.231655	0.137809	0.187984		0.928571	0.794064	0.865468	0.927562	0.90407
1	31551425	ss86284486	0.0433513	0.0442713	0.0176755	0.0161431	0.0331102	0.136825		22609	17334	32685	18408	9520	10043		0.112135	0.384475	0.299281	0.0424028	0.116279		0.0606759	0.236073	0.176978	0.0212014	0.0600775
1	31659179	rs42953949	0.102752	0.0582489	0.0241997	0.0468668	0.046417	0.196531		7888	12671	29881	2054	4228	4178		0.41321	0.494064	0.582734	0.441696	0.50969		0.297235	0.53105	0.479856	0.295053	0.446705
1	31700738	ss86311084	0.0671335	0.0624684	0.0124707	0.0425473	0.0389662	0.0970204		15343	11441	35076	2934	6777	16369		0.296467	0.383562	0.404317	0.339223	0.457364		0.804147	0.725114	0.73741	0.798587	0.70155
1	31815750	rs43060141	0.0988119	0.018366	0.295207	0.00767211	0.0723114	0.0825791		8515	29649	54	28954	627	19186		0.511521	0.412785	0.448921	0.480565	0.468992		0.443164	0.257534	0.315108	0.530035	0.401163
1	31840031	ss86294493	0.0916438	0.0410513	0.137367	0.00220886	0.0981603	0.134689		9874	18647	3483	37181	74	10317		0.516129	0.472146	0.497842	0.477032	0.47093		0.451613	0.341096	0.395683	0.538869	0.429264
1	31870106	rs42868678	0.0943254	0.0410513	0.121659	0.00220886	0.0968933	0.143036		9366	18648	5004	37182	83	9239		0.514593	0.472146	0.494964	0.477032	0.465116		0.450845	0.341096	0.394245	0.538869	0.430233
1	31991587	rs43225084	0.0815297	0.0055693	0.186056	0.0114134	0.0441162	0.01449		11951	37223	1022	23939	4903	36552		0.499232	0.500457	0.42446	0.349823	0.387597		0.429339	0.425571	0.222302	0.234982	0.25969
1	32036293	rs43712972	0.0329939	0.0062095	0.153568	0.000637463	0.0237712	0.0249855		26411	36819	2407	39643	15581	33598		0.494624	0.460274	0.388489	0.40636	0.379845		0.41321	0.33242	0.208633	0.295053	0.261628
1	32078797	rs43226468	0.0189886	0.0160855	0.236157	0.000145746	0.0634119	0.0375861		32127	30922	237	40407	1254	30145		0.497696	0.473059	0.519424	0.45583	0.5		0.537634	0.643836	0.558993	0.408127	0.556202
1	32115552	ss86274548	0.012067	0.0491092	0.171818	0.00490285	0.0226137	0.100152		35146	15566	1531	33030	16433	15793		0.482335	0.403653	0.516547	0.45583	0.492248		0.470046	0.256621	0.38777	0.59894	0.443798
1	32138151	rs43226513	0.0839895	0.00118116	0.105255	0.00194209	0.00624038	0.026387		11432	39942	7233	37582	32907	33202		0.399386	0.318721	0.16259	0.233216	0.218992		0.264209	0.288128	0.140288	0.159011	0.123062
1	32207504	rs43227700	0.0429915	0.0498325	0.157657	0.0033357	0.0149878	0.103767		22723	15343	2155	35361	23263	15118		0.497696	0.410959	0.522302	0.508834	0.501938		0.534562	0.736073	0.629496	0.441696	0.59593
1	32309198	rs43712976	0.0678889	0.00878922	0.0220109	0.00274594	0.0350507	0.0625424		15132	35194	30852	36304	8463	23792		0.202765	0.33242	0.568345	0.243816	0.352713		0.890937	0.795434	0.633813	0.863958	0.777132
1	32340451	rs41585124	0.0690313	0.0290229	0.108353	0.00187083	0.0453188	0.0500035		14859	24007	6778	37681	4547	26891		0.485407	0.429224	0.535252	0.484099	0.51938		0.528418	0.280365	0.444604	0.641343	0.45155
1	32411801	rs43220788	0.0819469	0.0371571	0.207481	0.00619133	0.0954641	0.147522		11860	20245	551	31112	98	8617		0.499232	0.526027	0.506475	0.473498	0.463178		0.538402	0.43379	0.535252	0.667845	0.562984
1	32449976	rs43220824	0.0510632	0.0376844	0.00251385	0.0119815	0.0594035	0.213301		19969	20018	39542	23215	1685	3208		0.483871	0.268493	0.427338	0.586572	0.523256		0.456989	0.161644	0.295683	0.459364	0.472868
1	32476659	ss86311406	0.094977	0.0773902	0.0754289	0.0113482	0.0339328	0.130763		9232	7910	13044	24024	9072	10844		0.400922	0.519635	0.351079	0.261484	0.271318		0.727343	0.563927	0.810072	0.830389	0.833333
1	32598751	rs43225704	0.0561818	0.0386947	0.00315398	0.000417909	0.0244713	0.12127		18370	19613	39253	39997	15057	12221		0.482335	0.47032	0.440288	0.416961	0.408915		0.565284	0.352055	0.726619	0.713781	0.718023
1	32883377	ss86280141	0.00778814	0.0191856	0.0572978	0.00268055	0.0318656	0.0548443		37117	29179	18015	36406	10202	25642		0.285714	0.463014	0.43741	0.137809	0.360465		0.804916	0.66621	0.677698	0.931095	0.75969
1	32905173	rs43229627	0.0293944	0.00779599	0.0284701	0.00106248	0.0352975	0.084146		27831	35808	28171	38962	8352	18830		0.278034	0.475799	0.435971	0.144876	0.358527		0.810292	0.633333	0.674101	0.927562	0.750969
1	33068789	rs43226542	0.0211588	0.045705	0.0521624	0.00584802	0.0132378	0.0169283		31257	16768	19595	31611	25094	35828		0.347158	0.382648	0.339568	0.208481	0.356589		0.242704	0.26347	0.215827	0.111307	0.226744
1	33098389	rs43227039	0.105318	0.100807	0.00180051	0.0232541	0.029399	0.096575		7519	4102	39861	12024	11657	16442		0.479263	0.376256	0.480576	0.45583	0.521318		0.599078	0.245662	0.572662	0.362191	0.499031
1	33125906	rs43713002	0.203598	0.0813314	0.117157	0.0143704	0.0281356	0.196083		704	7133	5582	20321	12441	4201		0.474654	0.506849	0.482014	0.522968	0.467054		0.43702	0.526484	0.443885	0.431095	0.572674
1	33176151	rs41585840	0.091189	0.109397	0.10642	0.0114087	0.0186543	0.179969		9957	3191	7058	23944	19702	5393		0.173579	0.192694	0.182734	0.374558	0.300388		0.897849	0.894521	0.9	0.770318	0.838178
1	33284142	rs42064891	0.0623943	0.148279	0.0127704	0.00642263	0.0306387	0.228437		16585	895	34936	30779	10922	2515		0.0752688	0.505023	0.136691	0.120141	0.133721		0.0376344	0.527397	0.0755396	0.0600707	0.0746124
1	33343019	rs42065620	0.0100735	0.00914852	0.0549854	0.0303672	0.02235	0.0630116		36062	34949	18714	7557	16648	23690		0.0199693	0.0703196	0.0258993	0.243816	0.0678295		0.00998464	0.0369863	0.0129496	0.132509	0.0377907
1	33487311	ss86295334	0.0997294	0.105051	0.0243153	0.0201947	0.00913239	0.140043		8366	3634	29828	14535	29560	9612		0.463902	0.422831	0.401439	0.487633	0.432171		0.360983	0.291781	0.304317	0.35689	0.295543
1	33535419	rs41660815	0.0773448	0.0784032	0.0420868	0.00410148	0.0228496	0.0302569		12882	7716	22967	34173	16252	32082		0.50384	0.303196	0.415827	0.491166	0.436047		0.451613	0.179909	0.3	0.376325	0.320736
1	33561227	rs42545691	0.0374062	0.0142355	0.0366288	0.00526473	0.00382698	0.0699457		24753	31961	24962	32479	35915	22016		0.0353303	0.342466	0.132374	0.0424028	0.0755814		0.0176651	0.213242	0.0690647	0.0212014	0.0377907
1	33593708	rs41660821	0.019658	0.117261	0.17471	0.0354127	0.0260555	0.359562		31866	2463	1413	5171	13889	233		0.247312	0.442922	0.273381	0.512367	0.362403		0.146697	0.342009	0.153957	0.439929	0.223837
1	33641578	ss117966390	0.0518295	0.0300998	0.140225	0.0221534	0.0429612	0.140805		19733	23493	3245	12896	5285	9515		0.480799	0.459361	0.509353	0.448763	0.48062		0.52765	0.380365	0.43741	0.383392	0.618217
1	33673851	rs42538349	0.0358596	0.0282831	0.0191471	0.0104382	0.00117797	0.0553878		25340	24374	32047	25168	39185	25501		0.0368664	0.344292	0.0503597	0.0954064	0.0852713		0.981567	0.788584	0.973381	0.952297	0.955426
1	33752708	rs41646435	0.0363854	0.0521996	0.0138313	0.0145721	0.0113797	0.0670515		25113	14593	34429	20111	27063	22711		0.0506912	0.410046	0.0589928	0.0459364	0.145349		0.974654	0.741096	0.969065	0.977032	0.917636
1	33806073	rs42092526	0.0582199	0.0918471	0.019771	0.00022139	0.029664	0.151306		17782	5363	31780	40295	11512	8152		0.242704	0.463927	0.306475	0.367491	0.331395		0.164363	0.384475	0.193525	0.222615	0.214147
1	33883601	ss105237641	0.0250741	0.0414711	0.0126212	0.00547889	0.00414702	0.066066		29540	18470	35004	32147	35520	22954		0.0291859	0.340639	0.0460432	0.0318021	0.0562016		0.985407	0.792237	0.97554	0.984099	0.971899
1	33970922	rs42086427	0.038975	0.0374342	0.137198	0.0774336	0.00255238	0.184649		24176	20123	3495	114	37469	5004		0.382488	0.393607	0.364029	0.469965	0.294574		0.274194	0.248858	0.223741	0.393993	0.186047
1	33995685	rs42088249	0.0507173	0.00836934	0.181622	0.0403043	0.0530934	0.0465414		20094	35430	1157	3545	2677	27761		0.494624	0.491324	0.506475	0.522968	0.494186		0.499232	0.453881	0.411511	0.45583	0.485465
1	34033754	rs42088877	0.0110993	0.0135762	0.145152	0.0506755	0.00737176	0.176281		35609	32361	2906	1446	31633	5702		0.357911	0.409132	0.300719	0.44523	0.383721		0.229647	0.26758	0.184892	0.360424	0.26938
1	34076119	rs41660538	0.0362839	0.156836	0.0860772	0.0214394	0.0207985	0.314971		25152	666	10671	13476	17866	541		0.443932	0.50137	0.384173	0.498233	0.410853		0.323349	0.56758	0.26259	0.358657	0.277132
1	34202504	rs43076489	0.00266978	0.0653856	0.0821941	0.0223026	0.00929352	0.15658		39426	10629	11476	12783	29391	7580		0.0261137	0.27032	0.210072	0.144876	0.0368217		0.0130568	0.159817	0.109353	0.0759717	0.0184109
1	34240957	rs41646436	0.125422	0.0414607	0.0231602	0.00996067	0.0304071	0.088629		5001	18477	30314	25791	11075	17933		0.330261	0.487671	0.469065	0.289753	0.468992		0.776498	0.414612	0.641727	0.840989	0.682171
1	34304788	rs42368386	0.04062	0.0519113	0.044063	0.00408638	0.0217016	0.11698		23572	14679	22279	34197	17129	12887		0.298003	0.430137	0.279137	0.169611	0.312016		0.198157	0.30274	0.152518	0.0883392	0.181202
1	34337867	rs41599929	0.0283429	0.07521	0.0126407	0.00476214	0.0267766	0.141531		28255	8326	34994	33232	13358	9432		0.196621	0.450228	0.228777	0.180212	0.143411		0.887865	0.679909	0.871223	0.909894	0.922481
1	34386012	rs42996666	0.0201863	0.0371234	0.0901095	0.0015741	0.0363847	0.0855279		31643	20262	9827	38160	7856	18572		0.465438	0.455708	0.45036	0.279152	0.439922		0.358679	0.346575	0.315827	0.164311	0.328488
1	34407892	ss117963498	0.026019	0.0275238	0.020106	0.0342744	0.021717	0.0150804		29174	24732	31627	5663	17120	36389		0.500768	0.432877	0.47482	0.512367	0.532946		0.388633	0.29863	0.384173	0.393993	0.456395
1	34492226	ss105238338	0.00747836	0.0526564	0.0437108	0.00313915	0.00482885	0.0413178		37245	14429	22398	35690	34679	29132		0.296467	0.492237	0.276259	0.166078	0.437984		0.813364	0.618721	0.828777	0.913428	0.695736
1	34515637	rs43226378	0.0972284	0.01781	0.109571	0.0124918	0.017205	0.0228309		8783	29952	6593	22556	21042	34144		0.514593	0.406393	0.482014	0.512367	0.457364		0.475422	0.307306	0.402158	0.348057	0.337209
1	34538985	rs41594257	0.00428309	0.0466825	0.0558898	0.00819238	0.00607541	0.0339728		38715	16425	18443	28205	33095	31090		0.253456	0.344292	0.166906	0.113074	0.149225		0.851767	0.779452	0.909353	0.943463	0.92345
1	34562999	rs41594258	0.00428309	0.0466825	0.0635879	0.0097512	0.0142998	0.0363773		38716	16426	16194	26059	23984	30486		0.253456	0.344292	0.168345	0.106007	0.143411		0.148233	0.220548	0.0942446	0.0530035	0.0736434
1	34613754	rs42366046	0.0203962	0.00529346	0.145339	0.0163542	0.0263978	0.0256038		31557	37392	2895	18194	13631	33422		0.364055	0.179909	0.197122	0.0918728	0.213178		0.762673	0.893607	0.901439	0.95053	0.879845
1	34635120	rs42365017	0.0247196	0.131628	0.15066	0.0168869	0.00728979	0.0474686		29713	1545	2549	17685	31718	27521		0.479263	0.507763	0.494964	0.501767	0.484496		0.471582	0.399087	0.625899	0.657244	0.414729
1	34679130	rs42364977	0.0489244	0.0830977	0.056472	0.0176135	0.0371458	0.18363		20685	6802	18268	16940	7522	5090		0.175115	0.445662	0.300719	0.240283	0.189922		0.107527	0.325114	0.180576	0.130742	0.120155
1	34864497	ss86331213	0.078981	0.0115193	0.137984	0.000514384	0.0666371	0.194351		12526	33565	3443	39839	977	4314		0.511521	0.293151	0.496403	0.310954	0.443798		0.481567	0.820548	0.610791	0.798587	0.572674
1	34903570	rs43224998	0.0446647	0.0715597	0.0269176	0.0122626	0.0167236	0.1406		22117	9159	28798	22838	21509	9541		0.0414747	0.39726	0.148201	0.176678	0.0949612		0.979263	0.735616	0.918705	0.908127	0.952519
1	34934516	rs43224981	0.0212781	0.0233001	0.0212722	0.0420428	0.0424659	0.10952		31212	26897	31159	3068	5442	14116		0.448541	0.412785	0.443165	0.519435	0.494186		0.344086	0.271233	0.293525	0.422261	0.411822
1	34970709	ss86325186	0.0998787	0.0716621	0.150462	0.0318814	0.0181151	0.297318		8340	9140	2572	6770	20187	749		0.400922	0.508676	0.477698	0.339223	0.476744		0.312596	0.402283	0.385612	0.208481	0.366279
1	35157504	ss117974875	0.0224342	0.0144348	0.0838803	0.00308922	0.0487621	0.0621144		30719	31847	11104	35753	3645	23901		0.40553	0.53516	0.479137	0.272085	0.453488		0.267281	0.511416	0.363309	0.136042	0.304264
1	35314693	rs43225776	0.0242002	0.0563344	0.0675603	0.00860548	0.00094245	0.0518776		29953	13264	15026	27682	39479	26425		0.296467	0.23379	0.201439	0.169611	0.282946		0.174347	0.1379	0.119424	0.0848057	0.186047
1	35406392	ss86290956	0.0895668	0.0318663	0.0611563	0.00377104	0.0112554	0.0269586		10285	22608	16918	34679	27193	33044		0.176651	0.16895	0.184173	0.176678	0.207364		0.90553	0.907306	0.897842	0.908127	0.876938
1	35604177	ss117963022	0.00994675	0.0481265	0.00299204	0.0140076	0.0168092	0.0395076		36125	15921	39314	20700	21425	29639		0.483871	0.473973	0.434532	0.452297	0.478682		0.453917	0.402283	0.303597	0.35689	0.351744
1	35631308	rs41607005	0.0249174	0.115968	0.0496961	0.012467	0.0294957	0.140956		29616	2582	20384	22589	11608	9503		0.299539	0.380822	0.317986	0.293286	0.25969		0.830261	0.745662	0.803597	0.832155	0.837209
1	35692760	ss105317409	0.0718095	0.0726231	0.0599254	0.0222068	0.00239347	0.106239		14171	8911	17227	12850	37672	14676		0.439324	0.362557	0.555396	0.508834	0.498062		0.694316	0.76484	0.551079	0.597173	0.551357
1	35716396	rs41661316	0.0278527	0.0635687	0.0332165	0.0132345	0.0170767	0.0593712		28460	11128	26231	21620	21173	24572		0.0721966	0.374429	0.0848921	0.240283	0.156977		0.963902	0.8	0.957554	0.879859	0.919574
1	35812530	rs43227235	0.0388472	0.0324649	0.00579167	0.015961	0.0289102	0.00871702		24228	22343	38085	18597	11970	38177		0.470046	0.487671	0.476259	0.519435	0.531008		0.488479	0.441096	0.451079	0.429329	0.467054
1	35892692	rs41654534	0.0763408	0.0405814	0.0576697	0.000382078	0.0076897	0.107447		13083	18857	17896	40056	31240	14481		0.201229	0.241096	0.384173	0.0918728	0.137597		0.882488	0.865753	0.771942	0.954064	0.925388
1	35923613	ss86338505	0.0335398	0.0242479	0.0975794	6.52205e-05	0.0378047	0.171822		26200	26390	8442	40535	7247	6101		0.310292	0.248402	0.322302	0.374558	0.339147		0.233487	0.196347	0.181295	0.219081	0.225775
1	35952652	rs41654533	0.0375241	0.221096	0.0985814	0.0165566	0.0445214	0.446736		24703	62	8261	18011	4779	54		0.483871	0.507763	0.458993	0.477032	0.51938		0.619816	0.613699	0.622302	0.475265	0.503876
1	35993477	rs43228159	0.0552118	0.0413924	0.178435	0.000569321	0.0621624	0.241623		18673	18508	1259	39752	1375	1999		0.434716	0.511416	0.464748	0.515901	0.527132		0.432412	0.478539	0.456835	0.487633	0.465116
1	36086641	rs29009759	0.00447374	0.00169039	0.116391	0.0101141	0.0103808	0.0690308		38632	39595	5698	25580	28166	22234		0.281106	0.180822	0.48777	0.34629	0.341085		0.827189	0.902283	0.702878	0.787986	0.777132
1	36119886	rs41661324	0.0240509	0.0218296	0.0587551	0.0025177	0.00870658	0.0756471		30016	27692	17564	36661	30056	20730		0.0983103	0.0940639	0.366906	0.0353357	0.139535		0.0491551	0.0488584	0.203597	0.0176678	0.0717054
1	36209316	ss105237011	0.0504238	0.0151202	0.0249561	0.00654163	0.0082235	0.0420565		20198	31449	29570	30592	30601	28948		0.0952381	0.124201	0.0489209	0.257951	0.0775194		0.950845	0.93516	0.97554	0.84629	0.96124
1	36267086	rs41594263	0.0108578	0.103359	0.0214149	0.0101535	0.0188301	0.117001		35723	3784	31101	25527	19534	12885		0.0460829	0.289498	0.113669	0.24735	0.195736		0.0230415	0.161187	0.0654676	0.141343	0.109496
1	36293997	rs41257617	0.111494	0.0365274	0.0311584	0.00864998	0.00323474	0.107332		6666	20535	27075	27624	36646	14508		0.482335	0.490411	0.543885	0.54417	0.44186		0.619048	0.565753	0.469065	0.515901	0.637597
1	36374201	rs41568563	0.051125	0.00445696	0.0225431	0.00491467	0.0257993	0.0329074		19942	37923	30607	33012	14049	31370		0.0337942	0.33242	0.0633094	0.0565371	0.143411		0.0168971	0.204566	0.0330935	0.0282686	0.0833333
1	36399349	ss117966443	0.0268776	0.0921182	0.145405	0.00197707	0.0398408	0.264823		28831	5319	2893	37522	6425	1358		0.261137	0.379909	0.320863	0.367491	0.350775		0.834101	0.772603	0.799281	0.756184	0.793605
1	36595968	rs41576098	0.0170617	0.1143	0.0549086	0.0133268	0.00971588	0.17183		32949	2733	18737	21513	28883	6100		0.480799	0.463014	0.483453	0.498233	0.484496		0.384793	0.611416	0.402878	0.436396	0.523256
1	36636902	ss86331462	0.0699411	0.128235	0.0126335	0.042138	0.034987	0.278943		14629	1736	34997	3039	8509	1017		0.453149	0.468493	0.476259	0.533569	0.546512		0.678187	0.378539	0.633813	0.507067	0.467054
1	36824286	rs41662840	0.156905	0.143805	0.0526617	0.0346804	0.0337725	0.224416		2459	1037	19441	5478	9158	2691		0.473118	0.474886	0.520863	0.431095	0.496124		0.671275	0.404566	0.54964	0.674912	0.527132
1	36985868	ss117963025	0.183081	0.176082	0.0544632	0.0165879	0.0312156	0.220465		1266	328	18880	17988	10593	2884		0.466974	0.383562	0.447482	0.487633	0.476744		0.534562	0.272146	0.265468	0.363958	0.397287
1	37046480	ss117963028	0.152797	0.149332	0.0997698	0.0172438	0.0164646	0.228212		2722	865	8075	17322	21755	2523		0.37788	0.409132	0.28777	0.293286	0.354651		0.254992	0.285845	0.168345	0.178445	0.216085
1	37117597	rs41565131	0.165224	0.086852	0.0340161	0.00775506	0.0224632	0.0696051		1982	6156	25943	28839	16551	22081		0.493088	0.350685	0.391367	0.448763	0.430233		0.607527	0.776256	0.751079	0.680212	0.715116
1	37174447	rs41567595	0.0840002	0.00695987	0.0598874	0.0294163	0.00942154	0.0163597		11430	36334	17242	8059	29237	36003		0.434716	0.0931507	0.418705	0.448763	0.234496		0.298771	0.0465753	0.284173	0.273852	0.13469
1	37209389	ss86314885	0.0592192	0.00690942	0.0325397	0.0375625	0.0201923	0.0438267		17489	36372	26498	4401	18362	28443		0.195084	0.13516	0.210072	0.222615	0.242248		0.105223	0.0730594	0.110791	0.128975	0.126938
1	37245658	rs41572691	0.0766578	0.0922424	0.0741468	0.00399476	0.00548494	0.121534		13015	5299	13378	34330	33862	12183		0.294931	0.40274	0.382734	0.466431	0.482558		0.807988	0.721918	0.74964	0.664311	0.67345
1	37321005	ss86323797	0.0160435	0.0425467	0.087252	0.00440933	0.0332792	0.0666832		33378	18025	10432	33744	9416	22802		0.262673	0.411872	0.243165	0.427562	0.281008		0.15745	0.286301	0.133094	0.291519	0.175388
1	37355979	ss105240497	0.0427768	0.024632	0.0799323	0.00318555	0.0108567	0.0257306		22796	26193	11982	35621	27641	33385		0.245776	0.303196	0.110791	0.402827	0.199612		0.144393	0.183562	0.0597122	0.265018	0.10562
1	37385708	rs41664554	0.0198422	0.0203125	0.0368141	0.0153483	0.00537611	0.105317		31784	28571	24891	19261	33997	14824		0.396313	0.515068	0.553957	0.512367	0.482558		0.256528	0.530594	0.442446	0.323322	0.39438
1	37430753	rs41608833	0.00965498	0.0211722	0.117003	0.00554234	0.0150578	0.0994054		36248	28095	5603	32045	23188	15947		0.149002	0.105023	0.280576	0.0883392	0.139535		0.0760369	0.0552511	0.163309	0.0477032	0.0794574
1	37500892	rs41624321	0.0251852	0.00636898	0.0469605	0.0217436	0.00674389	0.0139147		29489	36724	21332	13216	32329	36727		0.0983103	0.159817	0.247482	0.219081	0.127907		0.0537634	0.0863014	0.130935	0.137809	0.0736434
1	37542495	ss86291978	0.0209216	0.0478229	0.13347	0.0121323	0.0343711	0.104437		31350	16037	3802	23013	8822	14994		0.486943	0.352511	0.542446	0.54417	0.513566		0.423195	0.783562	0.55036	0.54417	0.39438
1	37677212	ss86283358	0.0624639	0.0475909	0.166551	0.00518671	0.0102526	0.00664228		16565	16119	1744	32599	28304	38744		0.428571	0.387215	0.417266	0.54417	0.356589		0.320276	0.254795	0.27482	0.420495	0.22093
1	37862758	ss86332790	0.218902	0.0254318	0.137082	0.0154839	0.0412674	0.0914033		469	25785	3508	19104	5895	17403		0.477727	0.443836	0.458993	0.473498	0.488372		0.501536	0.675799	0.383453	0.466431	0.416667
1	37909243	ss86338915	0.117419	0.000318982	0.0152762	0.0175078	0.0338284	0.0836729		5904	40435	33769	17049	9120	18942		0.178187	0.486758	0.18705	0.0565371	0.153101		0.904762	0.627854	0.890647	0.971731	0.917636
1	38054226	ss86332733	0.0404455	0.0597044	0.0140889	0.0457589	0.0270345	0.246405		23626	12236	34303	2254	13188	1843		0.199693	0.183562	0.174101	0.310954	0.166667		0.884793	0.893607	0.905755	0.805654	0.910853
1	38230818	ss86329679	0.00520844	0.0230535	0.0406114	0.00903028	0.0262664	0.0263207		38292	27008	23502	27065	13735	33219		0.241167	0.115068	0.243165	0.353357	0.145349		0.139017	0.060274	0.147482	0.233216	0.0804264
1	38307976	ss86316173	0.102809	0.0440939	0.0624817	0.011816	0.0294969	0.126257		7879	17404	16530	23445	11607	11480		0.384025	0.493151	0.305036	0.40636	0.412791		0.253456	0.422831	0.17554	0.25265	0.332364
1	38352766	rs41578404	0.0208611	0.140711	0.0388516	0.00973075	0.0109491	0.207593		31368	1161	24153	26085	27544	3517		0.368664	0.377169	0.384173	0.45583	0.430233		0.732719	0.758447	0.718705	0.662544	0.682171
1	38378215	rs41659405	0.0332028	0.0552508	0.00448275	0.00434538	0.0121245	0.150573		26335	13593	38677	33834	26258	8233		0.256528	0.50411	0.141007	0.261484	0.343023		0.845622	0.500457	0.929496	0.844523	0.774225
1	38811666	rs41572876	0.140665	0.0458316	0.0116274	0.00870928	0.0108437	0.027075		3566	16719	35454	27536	27656	33014		0.331797	0.486758	0.484892	0.416961	0.46124		0.198157	0.369406	0.35036	0.29682	0.362403
1	38908284	ss86308787	0.0577796	0.0369634	0.138267	0.0104805	0.0218137	0.155171		17916	20332	3412	25120	17032	7728		0.416283	0.508676	0.505036	0.424028	0.51938		0.721198	0.501826	0.523022	0.671378	0.513566
1	38982951	rs41663117	0.108721	0.144255	0.0181006	0.00883114	0.00536224	0.223882		7035	1019	32500	27359	34018	2714		0.24424	0.453881	0.407194	0.392226	0.391473		0.1298	0.334703	0.266906	0.25265	0.275194
1	39053558	ss105307553	0.0738432	0.0138688	0.226304	0.0141925	0.0802085	0.227256		13674	32184	314	20506	326	2575		0.488479	0.468493	0.425899	0.14841	0.393411		0.556068	0.620548	0.761151	0.918728	0.770349
1	39083240	ss86314786	0.0635001	0.0866642	0.0288902	0.0110565	0.00586788	0.087092		16295	6177	28013	24379	33329	18249		0.185868	0.342466	0.282014	0.134276	0.199612		0.0975422	0.20411	0.169784	0.0671378	0.111434
1	39232695	ss105237744	0.0407987	0.101646	0.0383822	0.0158909	0.00727193	0.111644		23502	3988	24340	18688	31742	13771		0.268817	0.392694	0.332374	0.127208	0.374031		0.146697	0.256621	0.206475	0.0636042	0.216085
1	39259346	rs41654552	0.128194	0.0236916	0.173808	0.00815839	0.0407527	0.0276599		4726	26660	1449	28247	6082	32843		0.49616	0.452055	0.489209	0.339223	0.505814		0.5	0.619635	0.286331	0.222615	0.31686
1	39339779	ss105238445	0.0613995	0.0560207	0.167949	0.0224717	0.0219345	0.101341		16866	13361	1693	12646	16951	15565		0.460829	0.518721	0.523741	0.424028	0.511628		0.396313	0.575342	0.497842	0.646643	0.517442
1	39538704	rs42922130	0.0627864	0.0727351	0.0367035	0.00374612	0.0289394	0.0168809		16476	8883	24932	34725	11956	35847		0.419355	0.316895	0.319424	0.130742	0.255814		0.679724	0.809589	0.827338	0.924028	0.856589
1	39572166	ss86294161	0.162555	0.077576	0.0123079	0.0110366	0.0202519	0.178006		2119	7877	35157	24405	18311	5542		0.376344	0.247489	0.356835	0.321555	0.343023		0.754992	0.848858	0.753957	0.810954	0.770349
1	39692931	rs41660854	0.015539	0.160772	0.0314651	0.0410611	0.0119148	0.107512		33596	582	26951	3333	26490	14463		0.488479	0.445662	0.541007	0.522968	0.459302		0.491551	0.694977	0.385612	0.399293	0.518411
1	39754319	ss105239127	0.0490545	0.0585422	0.0830168	0.00346144	0.00171883	0.0448501		20645	12583	11304	35160	38530	28176		0.221198	0.194521	0.297842	0.14841	0.261628		0.869432	0.892694	0.816547	0.915194	0.85562
1	39779727	rs42919463	0.189435	0.0471738	0.0465824	0.0245485	0.0210282	0.057487		1057	16276	21479	11072	17692	24999		0.374808	0.516895	0.477698	0.508834	0.403101		0.758833	0.475799	0.664748	0.519435	0.715116
1	39813886	ss86299361	0.00626185	0.050421	0.181791	0.00797555	0.0263171	0.0783087		37806	15130	1153	28520	13693	20157		0.431644	0.181735	0.440288	0.300353	0.405039		0.361751	0.104566	0.338129	0.167845	0.287791
1	39840805	rs43232479	0.0604535	0.0548691	0.0360992	0.0108674	0.00769402	0.0105334		17122	13726	25160	24606	31229	37700		0.0337942	0.178082	0.197122	0.127208	0.0910853		0.0168971	0.0945205	0.102878	0.0706714	0.0455426
1	39877948	ss86314787	0.0883074	0.0301637	0.0264072	0.00937601	0.00867231	0.0868223		10531	23462	29010	26579	30096	18308		0.0645161	0.434703	0.235971	0.123675	0.114341		0.967742	0.619178	0.871942	0.934629	0.942829
1	39902902	rs43231497	0.125126	0.0820547	0.141634	0.0391232	0.000570686	0.0291972		5036	6995	3136	3923	39966	32387		0.456221	0.355251	0.502158	0.515901	0.575581		0.564516	0.23242	0.37482	0.55477	0.450581
1	40046179	rs41971077	0.00598049	0.0204773	0.0857405	0.0220056	0.0142446	0.0559036		37937	28491	10735	13004	24048	25360		0.447005	0.418265	0.473381	0.508834	0.527132		0.638249	0.336986	0.68705	0.650177	0.583333
1	40078462	rs41618224	0.102296	0.0188053	0.012767	0.00676299	0.0402941	0.0248264		7955	29396	34940	30269	6251	33644		0.40553	0.349772	0.483453	0.561837	0.416667		0.30722	0.240639	0.352518	0.464664	0.264535
1	40136221	rs41972284	0.0157495	0.04739	0.094905	0.0254669	0.0267817	0.147772		33512	16190	8898	10489	13356	8590		0.443932	0.374429	0.543885	0.438163	0.540698		0.584485	0.248402	0.486331	0.254417	0.448643
1	40206017	ss86316540	0.0715475	0.0189231	0.146592	0.00122015	0.0581926	0.166667		14232	29336	2812	38721	1867	6575		0.423963	0.49589	0.523741	0.515901	0.513566		0.334869	0.569406	0.507914	0.462898	0.417636
1	40258896	ss105239151	0.0696869	0.0210001	0.0674453	0.0342145	0.0455677	0.183699		14694	28195	15055	5684	4476	5083		0.308756	0.488584	0.503597	0.39576	0.389535		0.177419	0.472603	0.37554	0.265018	0.235465
1	40300907	ss86341243	0.0336852	0.00263636	0.196576	0.0238604	0.00980178	0.0690701		26148	39002	769	11585	28802	22227		0.44086	0.285845	0.395683	0.349823	0.381783		0.383257	0.169406	0.253957	0.19258	0.231589
1	40323085	ss86317927	0.00757452	0.0444493	0.0533963	0.00708972	0.0334208	0.15644		37195	17279	19208	29800	9333	7595		0.211982	0.0621005	0.113669	0.024735	0.0658915		0.124424	0.0310502	0.0597122	0.0123675	0.0348837
1	40353369	rs41965198	0.0506264	0.0381014	0.207205	0.0194757	0.0132699	0.150712		20124	19840	560	15193	25066	8215		0.434716	0.147032	0.356835	0.349823	0.341085		0.627496	0.915525	0.808633	0.810954	0.796512
1	40379850	rs41618226	0.009386	0.00884758	0.0620303	0.0171334	0.0141736	0.0512023		36366	35149	16680	17430	24133	26606		0.471582	0.474886	0.443165	0.558304	0.53876		0.601382	0.634703	0.669065	0.526502	0.546512
1	40427450	ss86341778	0.119083	0.101425	0.114442	0.0375447	0.00843605	0.0577833		5721	4015	5959	4409	30364	24913		0.416283	0.247489	0.330935	0.39576	0.257752		0.307988	0.141096	0.192806	0.289753	0.159884
1	40465985	rs43064657	0.0404492	0.0360144	0.109554	0.0260571	0.00767512	0.0421078		23624	20772	6601	10137	31262	28933		0.502304	0.393607	0.444604	0.293286	0.445736		0.460061	0.257991	0.261151	0.19258	0.321705
1	40495849	rs41567591	0.109616	0.00197369	0.110527	0.0181104	0.0143124	0.0874729		6907	39431	6472	16459	23974	18173		0.256528	0.50137	0.315108	0.34629	0.199612		0.155914	0.469863	0.184892	0.226148	0.119186
1	40540792	ss86299858	0.00805175	0.00188453	0.0089308	0.0136593	0.00838382	0.0540155		36986	39480	36676	21148	30422	25849		0.165899	0.33242	0.296403	0.106007	0.261628		0.910906	0.792694	0.805755	0.946996	0.84593
1	40589118	rs42587534	0.0880118	0.0215274	0.0263325	0.0128829	0.00146422	0.0556088		10605	27869	29034	22056	38842	25439		0.457757	0.491324	0.421583	0.318021	0.335271		0.422427	0.488584	0.308633	0.194346	0.216085
1	40621580	ss117966396	0.00872632	0.00336412	0.0553563	0.0414167	0.0137937	0.145807		36660	38549	18613	3242	24525	8853		0.459293	0.494977	0.458993	0.40636	0.405039		0.478495	0.509589	0.371942	0.305654	0.307171
1	40656841	rs41664126	0.101409	0.0111833	0.110527	0.0181824	0.0139478	0.133552		8098	33766	6473	16394	24373	10462		0.248848	0.50137	0.315108	0.272085	0.199612		0.152074	0.468037	0.184892	0.15371	0.117248
1	40794773	rs42671116	0.0510323	0.0421516	0.10559	0.00948263	0.0119299	0.0820311		19981	18194	7173	26418	26478	19308		0.367127	0.445662	0.434532	0.420495	0.449612		0.268049	0.361644	0.307914	0.25265	0.302326
1	40830066	rs42671475	0.106608	0.054492	0.0630079	0.0136178	0.0198891	0.0614951		7327	13845	16367	21191	18627	24059		0.321045	0.505023	0.369784	0.469965	0.348837		0.209677	0.478995	0.219424	0.365724	0.24031
1	40854754	ss86335395	0.106608	0.054492	0.073366	0.0136178	0.0201929	0.0542214		7328	13846	13580	21192	18361	25797		0.321045	0.505023	0.366906	0.469965	0.348837		0.790323	0.521005	0.782014	0.634276	0.761628
1	41000663	rs42295158	0.0108727	0.0343793	0.0499569	0.0158708	0.0161492	0.13584		35716	21505	20277	18710	22052	10175		0.144393	0.326027	0.240288	0.0989399	0.193798		0.078341	0.208676	0.140288	0.04947	0.106589
1	41067306	rs42295216	0.043186	0.0300608	0.0528898	0.0226916	0.034509	0.188945		22662	23515	19384	12475	8759	4706		0.276498	0.476712	0.371223	0.236749	0.282946		0.168971	0.540639	0.238849	0.128975	0.160853
1	41089334	ss117966109	0.0572629	0.0902786	0.207675	0.0251382	0.0335241	0.0481409		18076	5576	548	10683	9280	27363		0.470046	0.380822	0.476259	0.480565	0.515504		0.55914	0.298174	0.52446	0.618375	0.507752
1	41191350	rs41664185	0.20962	0.0359555	0.0219887	0.022086	0.00703791	0.17156		604	20803	30862	12955	32021	6119		0.360983	0.201826	0.294964	0.5053	0.531008		0.762673	0.880822	0.815108	0.468198	0.608527
1	41315418	rs41664188	0.0198012	0.0266509	0.0843738	0.0137794	0.00722937	0.0020752		31804	25197	10995	20987	31801	40007		0.387097	0.271233	0.348201	0.530035	0.426357		0.726575	0.816895	0.769784	0.519435	0.689922
1	41379300	rs41626802	0.0478351	0.0878951	0.118897	0.0223037	0.0218274	0.229103		21014	5969	5356	12779	17018	2489		0.500768	0.481279	0.483453	0.484099	0.47093		0.482335	0.583105	0.500719	0.369258	0.41376
1	41417336	rs41628114	0.00367355	0.0424972	0.0308549	0.0423979	0.011401	0.00679479		38989	18045	27206	2979	27042	38693		0.218126	0.0657534	0.133813	0.134276	0.362403		0.11828	0.0328767	0.0726619	0.0777385	0.208333
1	41441063	ss117966366	0.159463	0.0490087	0.138774	0.00951505	0.00988199	0.23501		2296	15598	3376	26377	28709	2233		0.488479	0.468493	0.471942	0.519435	0.478682		0.439324	0.397717	0.420144	0.620141	0.547481
1	41465449	rs42956975	0.110258	0.0620002	0.165004	0.00617718	0.0152986	0.248828		6824	11558	1818	31129	22941	1775		0.439324	0.458447	0.464748	0.55477	0.50969		0.662058	0.625571	0.633813	0.446996	0.522287
1	41490266	rs41568119	0.100983	0.0727814	0.0244452	4.46197e-05	0.00672041	0.153262		8169	8875	29781	40576	32360	7933		0.493088	0.480365	0.461871	0.434629	0.44186		0.539939	0.435616	0.57482	0.729682	0.656977
1	41516238	rs42290796	0.0758372	0.0659954	0.136231	0.0236566	0.00558516	0.149149		13198	10457	3575	11732	33722	8421		0.427035	0.454795	0.444604	0.498233	0.492248		0.691244	0.634703	0.684173	0.535336	0.567829
1	41577955	ss86299697	0.0128531	0.0369865	0.0805844	0.0143811	0.025131	0.154562		34775	20321	11841	20306	14549	7796		0.465438	0.392694	0.470504	0.498233	0.44186		0.341782	0.291324	0.366187	0.489399	0.306202
1	41608221	rs29019617	0.0163173	0.03462	0.0498145	0.00538762	0.000421943	0.00963902		33255	21376	20330	32301	40131	37937		0.328725	0.457534	0.502158	0.399293	0.372093		0.204301	0.627854	0.338849	0.291519	0.26938
1	41639553	ss86309988	0.0399501	0.0417625	0.15822	0.0401406	0.034202	0.146652		23809	18359	2131	3598	8909	8730		0.442396	0.394521	0.414388	0.427562	0.496124		0.617512	0.725114	0.68777	0.722615	0.577519
1	41756440	ss86294850	0.0567323	0.0273749	0.145814	0.0549383	0.027261	0.178198		18230	24810	2864	996	13029	5529		0.43318	0.378082	0.411511	0.371025	0.463178		0.626728	0.739726	0.689209	0.782686	0.613372
1	41785203	rs29011297	0.0196936	0.0900784	0.0980039	0.0164636	0.0372076	0.0550454		31850	5608	8378	18101	7488	25581		0.411674	0.484932	0.431655	0.459364	0.399225		0.689708	0.510959	0.709353	0.646643	0.705426
1	41834501	rs41622790	0.0184414	0.0954399	0.129303	0.0107244	0.0464176	0.0288584		32359	4821	4193	24802	4227	32487		0.382488	0.473059	0.378417	0.342756	0.337209		0.260369	0.43105	0.223741	0.242049	0.251938
1	41893320	ss86315122	0.0371368	0.0323839	0.0480436	0.0168785	0.0225069	0.077155		24854	22374	20948	17696	16513	20415		0.139785	0.177169	0.317986	0.484099	0.267442		0.0698925	0.113242	0.182014	0.358657	0.149225
1	41913980	ss105241305	0.0132685	0.0524659	0.10015	0.00771745	0.00103245	0.0483029		34599	14488	8025	28891	39373	27322		0.267281	0.147945	0.378417	0.441696	0.47093		0.150538	0.0858447	0.229496	0.305654	0.347868
1	41955764	ss86315871	0.0237483	0.0090019	0.164218	0.00175043	0.0182335	0.117757		30131	35045	1852	37866	20095	12755		0.357911	0.0328767	0.227338	0.0742049	0.168605		0.257296	0.0164384	0.113669	0.0371025	0.0881783
1	41976576	ss117966452	0.0708958	0.0478415	0.0480089	0.0120234	0.0133202	0.123383		14391	16021	20961	23162	25027	11907		0.35023	0.281279	0.447482	0.54417	0.455426		0.777266	0.810959	0.666906	0.487633	0.652132
1	42074611	rs41661483	0.0431822	0.0546913	0.0755717	0.0187061	0.0210723	0.223509		22663	13784	12999	15902	17659	2733		0.371736	0.273059	0.479137	0.512367	0.51938		0.746544	0.823288	0.602158	0.496466	0.560078
1	42142033	rs42821384	0.0164896	0.00751004	0.12039	0.0200528	0.0451232	0.189942		33185	35979	5149	14669	4599	4646		0.43318	0.378082	0.51223	0.462898	0.532946		0.328725	0.252968	0.448921	0.556537	0.502907
1	42190693	ss86287140	0.046974	0.100478	0.00761088	0.00920027	0.0187938	0.17016		21336	4146	37251	26839	19558	6236		0.333333	0.268493	0.48777	0.4947	0.439922		0.793395	0.810959	0.642446	0.40636	0.640504
1	42227217	rs43196644	0.00752771	0.0156017	0.183004	0.00761273	0.0375632	0.191171		37222	31186	1111	29029	7343	4556		0.43318	0.36895	0.470504	0.519435	0.494186		0.652842	0.736986	0.629496	0.521201	0.535853
1	42265516	rs43065183	0.0484191	0.0765297	0.0949033	0.0216257	0.0337492	0.0643178		20829	8068	8900	13322	9168	23373		0.364055	0.258447	0.428777	0.438163	0.401163		0.238863	0.159361	0.277698	0.279152	0.258721
1	42295681	rs41569323	0.0319103	0.0777684	0.0851061	0.015941	0.0285861	0.052935		26825	7845	10846	18622	12169	26136		0.437788	0.465753	0.505036	0.551237	0.536822		0.383257	0.350685	0.413669	0.441696	0.409884
1	42313742	ss86311107	0.0081255	0.0221289	0.075771	0.00719465	0.0183384	0.043025		36950	27531	12951	29647	20009	28673		0.245776	0.103196	0.205755	0.229682	0.182171		0.858679	0.945662	0.876978	0.867491	0.891473
1	42345465	ss86306407	0.0242365	0.0255671	0.0681477	0.00752743	0.0123137	0.00385508		29941	25709	14876	29142	26064	39533		0.239631	0.090411	0.204317	0.229682	0.195736		0.863287	0.951142	0.879137	0.867491	0.882752
1	42434198	rs41632057	0.00102457	0.0239222	0.0650619	0.00108559	0.0223017	0.037039		40140	26545	15759	38928	16685	30311		0.264209	0.10411	0.228777	0.243816	0.282946		0.152074	0.0575342	0.135971	0.139576	0.172481
1	42493010	rs43235851	0.068962	0.129073	0.0573726	0.00129427	0.0362356	0.197773		14885	1689	17988	38590	7917	4092		0.348694	0.442009	0.519424	0.568905	0.5		0.770353	0.639269	0.605036	0.577739	0.600775
1	42542346	ss86313477	0.0186833	0.06354	0.158524	0.0049679	0.00903035	0.00346043		32255	11141	2115	32939	29695	39655		0.348694	0.326941	0.316547	0.5053	0.416667		0.781106	0.807306	0.791367	0.613074	0.706395
1	42570535	rs41661494	0.00585412	0.0204307	0.0373844	0.00429591	0.00646692	0.000624191		37999	28520	24666	33908	32655	40449		0.093702	0.123288	0.0733813	0.0883392	0.0910853		0.0499232	0.0689498	0.0366906	0.0441696	0.0455426
1	42721268	rs43229073	0.223513	0.0569098	0.186772	0.00511469	0.031057	0.210178		413	13065	1001	32720	10688	3383		0.422427	0.449315	0.484892	0.484099	0.406977		0.306452	0.647489	0.357554	0.376325	0.300388
1	42749580	ss86319475	0.190214	0.00256	0.161827	0.0115517	0.00385487	0.210901		1035	39059	1970	23769	35875	3344		0.466974	0.364384	0.532374	0.533569	0.49031		0.344086	0.756621	0.523741	0.45053	0.421512
1	42771916	rs43229736	0.0600416	0.0522778	0.0740998	0.0176111	0.00552607	0.152384		17255	14567	13393	16944	33806	8034		0.341014	0.349772	0.317986	0.204947	0.304264		0.215054	0.227854	0.206475	0.109541	0.185078
1	42843006	ss86299767	0.0274421	0.0674648	0.0263374	0.00798428	0.00951455	0.0604832		28620	10082	29031	28506	29128	24325		0.149002	0.173516	0.176978	0.102473	0.281008		0.916283	0.906849	0.901439	0.948763	0.840116
1	42960837	ss105242018	0.00855452	0.117491	0.183836	0.0115515	0.0190161	0.0506767		36733	2437	1089	23771	19376	26729		0.256528	0.50137	0.257554	0.363958	0.372093		0.155914	0.43242	0.153237	0.220848	0.242248
1	43022615	rs41661495	0.00301799	0.030688	0.00442655	0.00112866	0.0196461	0.00438663		39270	23216	38701	38855	18816	39374		0.0276498	0.0995434	0.0978417	0.137809	0.100775		0.986175	0.945662	0.951079	0.927562	0.939922
1	43067020	rs43230579	0.00164259	0.0396452	0.0175766	0.00793466	0.0146384	0.00868412		39860	19236	32729	28581	23603	38190		0.112135	0.121461	0.246043	0.257951	0.209302		0.939324	0.934703	0.869784	0.853357	0.874031
1	43092980	rs41661496	0.14593	0.0017302	0.16999	0.0170628	0.00825145	0.1853		3188	39572	1608	17509	30566	4956		0.50384	0.170776	0.477698	0.363958	0.401163		0.540707	0.905479	0.532374	0.772085	0.710271
1	43145332	ss86319701	0.0649848	0.043827	0.15011	0.00128331	0.0103123	0.0654415		15931	17513	2592	38613	28246	23101		0.391705	0.0675799	0.351079	0.0812721	0.26938		0.710445	0.96621	0.759712	0.95583	0.843992
1	43205575	rs41661501	0.0080762	0.0384608	0.0260195	0.0428198	0.0266174	0.0665726		36972	19700	29161	2871	13465	22829		0.109063	0.10137	0.166906	0.229682	0.124031		0.942396	0.944749	0.907914	0.871025	0.936047
1	43246545	rs29013984	0.0383321	0.0191033	0.12007	0.0053551	0.00580648	0.0520171		24390	29231	5196	32351	33414	26377		0.390169	0.0502283	0.208633	0.0848057	0.186047		0.72043	0.974886	0.891367	0.957597	0.891473
1	43293171	rs41590428	0.0339446	0.129813	0.0485374	0.0670912	0.0437546	0.165201		26048	1647	20773	309	5027	6702		0.391705	0.53516	0.471942	0.4947	0.397287		0.252688	0.489498	0.388489	0.459364	0.285853
1	43344918	rs41661505	0.0610315	0.186587	0.11037	0.0156281	0.061046	0.243589		16979	207	6499	18955	1508	1925		0.324117	0.428311	0.398561	0.4947	0.445736		0.197389	0.312785	0.242446	0.420495	0.331395
1	43383595	rs41591432	0.000427308	0.0317031	0.0107385	0.00155247	0.01697	0.0456791		40436	22684	35858	38195	21270	27966		0.0675883	0.119635	0.12518	0.0459364	0.108527		0.966206	0.938356	0.935971	0.977032	0.936047
1	43424668	rs43237100	0.0408032	0.118968	0.0783386	0.0248438	0.029849	0.200247		23498	2330	12362	10869	11413	3929		0.0276498	0.305936	0.0388489	0.265018	0.124031		0.0138249	0.190411	0.0194245	0.150177	0.0678295
1	43449434	rs43237110	0.0835346	0.106014	0.0474305	0.0186273	0.0290962	0.16358		11537	3543	21154	15983	11854	6849		0.0860215	0.303196	0.164029	0.349823	0.312016		0.953917	0.810959	0.907914	0.786219	0.778101
1	43471154	rs41591434	0.0140631	0.0738597	0.0850013	0.0352174	0.00198386	0.0665424		34255	8619	10875	5245	38216	22835		0.486943	0.377169	0.507914	0.279152	0.428295		0.461598	0.254338	0.429496	0.178445	0.353682
1	43569660	ss86334904	0.028159	0.00247838	0.0709831	0.00172176	0.00137338	0.0601088		28343	39126	14166	37906	38954	24409		0.453149	0.0520548	0.307914	0.113074	0.290698		0.360215	0.0260274	0.168345	0.0565371	0.160853
1	43670143	ss86336725	0.0917478	0.0229588	0.0701182	0.0153636	0.0542373	0.153635		9847	27070	14388	19240	2466	7892		0.384025	0.266667	0.489209	0.480565	0.428295		0.248848	0.152511	0.36259	0.35689	0.353682
1	43694788	ss86327189	0.0584136	0.00823593	0.110696	0.0443725	0.0157472	0.129118		17719	35511	6450	2532	22486	11104		0.382488	0.0694064	0.228777	0.151943	0.228682		0.277266	0.0356164	0.121583	0.090106	0.131783
1	43735256	rs41661511	0.132295	0.0734537	0.0904041	0.0352636	0.023982	0.0995356		4316	8711	9765	5226	15421	15921		0.419355	0.491324	0.415827	0.547703	0.453488		0.728879	0.477626	0.71295	0.606007	0.639535
1	43861492	ss86338328	0.10588	0.00951207	0.119158	0.000935788	0.00147031	0.0371439		7436	34740	5319	39149	38831	30278		0.235023	0.136073	0.205755	0.201413	0.317829		0.128264	0.0744292	0.115827	0.111307	0.195736
1	43932562	ss86339453	0.144018	0.0702447	0.14961	0.00725663	0.0108976	0.0717264		3340	9455	2622	29544	27592	21604		0.502304	0.431963	0.493525	0.501767	0.494186		0.467742	0.3	0.497122	0.434629	0.561047
1	43954931	rs43231110	0.0209769	0.0142026	0.0309499	0.00135145	0.0120738	0.00724311		31323	31982	27156	38500	26313	38581		0.0199693	0.0894977	0.0359712	0.0388693	0.0213178		0.00998464	0.0447489	0.0194245	0.0194346	0.0106589
1	43989116	rs29025772	0.0913298	0.0223574	0.067988	0.018645	0.0242531	0.0366671		9933	27411	14919	15970	15210	30400		0.430108	0.245662	0.376978	0.438163	0.408915		0.328725	0.138356	0.238849	0.293286	0.278101
1	44019050	rs41661519	0.0164874	0.101002	0.0916147	0.0320964	0.00883426	0.12039		33188	4075	9523	6661	29901	12355		0.129032	0.331507	0.0633094	0.233216	0.186047		0.924731	0.794064	0.966906	0.862191	0.897287
1	44045405	rs43231719	0.0209769	0.0179117	0.0309499	0.00135145	0.0120738	0.00231249		31324	29893	27157	38501	26314	39962		0.0199693	0.090411	0.0359712	0.0388693	0.0213178		0.00998464	0.0452055	0.0194245	0.0194346	0.0106589
1	44071844	rs43232335	0.0209769	0.0179117	0.0309499	0.00135145	0.0120738	0.00231249		31325	29894	27158	38502	26315	39963		0.0199693	0.090411	0.0359712	0.0388693	0.0213178		0.990015	0.954795	0.980576	0.980565	0.989341
1	44143107	rs43232409	0.0082555	0.0637079	0.115817	0.00498468	0.0105907	0.0510874		36881	11086	5781	32896	27925	26636		0.331797	0.29863	0.392806	0.325088	0.26938		0.772657	0.826941	0.757554	0.830389	0.842054
1	44176118	rs41661522	0.0268058	0.00176054	0.0162915	0.0076098	0.0106517	0.0097737		28864	39549	33318	29034	27852	37894		0.0230415	0.0968037	0.0230216	0.0282686	0.0290698		0.0115207	0.0484018	0.0129496	0.0141343	0.0145349
1	44446453	rs42900346	0.032429	0.015995	0.053961	0.00889283	0.0217973	0.00845807		26626	30977	19029	27274	17051	38247		0.0814132	0.0931507	0.107914	0.130742	0.158915		0.957757	0.952511	0.940288	0.927562	0.903101
1	44536105	rs43285664	0.0214398	0.027863	0.0152466	0.00587649	0.0050743	0.0674717		31142	24570	33782	31561	34380	22613		0.0215054	0.180822	0.0388489	0.0424028	0.0310078		0.989247	0.89863	0.980576	0.978799	0.984496
1	44569518	ss86301832	0.00304544	0.00676192	0.0506857	0.0555321	0.0460101	0.0767318		39262	36473	20035	945	4353	20504		0.483871	0.215525	0.361151	0.272085	0.344961		0.400154	0.121461	0.209353	0.15371	0.24031
1	44623201	ss86329934	0.0644917	0.00949462	0.0306372	0.0101886	0.0312384	0.075753		16065	34747	27304	25480	10570	20708		0.281106	0.406393	0.361151	0.4947	0.410853		0.166667	0.281735	0.242446	0.40636	0.304264
1	44643255	rs41665018	0.111269	0.0434549	0.0027349	0.000268418	0.0182496	0.0179653		6697	17652	39432	40231	20076	35518		0.184332	0.0849315	0.159712	0.0459364	0.228682		0.0998464	0.0452055	0.0827338	0.0229682	0.127907
1	44667878	ss86326336	0.0102149	0.0293864	0.0421085	0.00876262	0.00602234	0.0793186		35998	23850	22960	27459	33165	19946		0.129032	0.188128	0.128058	0.187279	0.282946		0.933948	0.896804	0.934532	0.90636	0.843023
1	44692942	ss86278533	0.0404109	0.146751	0.0244684	0.0379775	0.0445603	0.173147		23641	937	29777	4290	4768	5987		0.431644	0.351598	0.584173	0.353357	0.47093		0.702765	0.226027	0.423022	0.233216	0.367248
1	44726396	rs42196015	0.00922095	0.0131402	0.0431732	0.0122759	0.0102391	0.0516253		36442	32621	22608	22818	28322	26492		0.093702	0.36347	0.296403	0.0777385	0.151163		0.945469	0.779909	0.841727	0.957597	0.908915
1	44752791	ss86303675	0.0332454	0.0336439	0.0702811	0.00857681	0.101669	0.033604		26315	21830	14359	27725	55	31202		0.436252	0.178995	0.453237	0.441696	0.422481		0.374808	0.102283	0.31295	0.305654	0.343023
1	44776759	ss86324522	0.124447	0.0527763	0.151306	0.0435496	0.0344493	0.0489716		5101	14386	2515	2687	8786	27164		0.310292	0.50137	0.608633	0.402827	0.492248		0.185868	0.510959	0.435252	0.650177	0.412791
1	44813737	ss86327836	0.0370494	0.165873	0.0876929	0.0205399	0.00786285	0.281578		24897	477	10331	14236	31030	973		0.261137	0.429224	0.523741	0.441696	0.46124		0.835637	0.630137	0.646043	0.690813	0.629845
1	44862308	ss86331037	0.0438223	0.067047	0.108296	0.0550363	0.0291076	0.0878122		22428	10191	6790	993	11850	18105		0.382488	0.377169	0.528058	0.480565	0.49031		0.738095	0.256164	0.605036	0.427562	0.588178
1	44883531	rs41572453	0.00665953	0.142023	0.10692	0.00676881	0.0056558	0.240158		37634	1103	6979	30265	33629	2038		0.447005	0.259361	0.479137	0.265018	0.432171		0.367896	0.157078	0.367626	0.157244	0.342054
1	44922334	rs42701437	0.0382264	0.0184921	0.0122986	0.0492822	0.0507867	0.0498435		24428	29585	35162	1675	3166	26940		0.497696	0.29863	0.516547	0.568905	0.496124		0.517665	0.823288	0.577698	0.503534	0.593023
1	44960165	ss86336100	0.00879709	0.142058	0.00382973	0.010399	0.0131281	0.163356		36624	1102	38963	25226	25210	6880		0.0583717	0.497717	0.0647482	0.194346	0.110465		0.0291859	0.479909	0.0338129	0.0971731	0.0571705
1	44985808	ss86321690	0.0452517	0.00614063	0.0256178	0.0051289	0.00166671	0.0249967		21913	36864	29306	32698	38603	33594		0.190476	0.0739726	0.235971	0.40636	0.366279		0.105991	0.0369863	0.133813	0.270318	0.229651
1	45067210	rs41602958	0.0463192	0.107512	0.0893127	0.0288779	0.0149528	0.157555		21543	3372	9980	8364	23299	7472		0.407066	0.446575	0.604317	0.512367	0.474806		0.74424	0.360274	0.539568	0.397527	0.599806
1	45113934	ss86313745	0.0289994	0.0510459	0.103496	0.025822	0.00145382	0.0633407		27990	14943	7487	10254	38854	23616		0.150538	0.157078	0.302158	0.261484	0.0872093		0.0844854	0.0913242	0.155396	0.151943	0.0436047
1	45157959	rs42805064	0.0349014	0.0233254	0.0470147	0.00280937	0.021243	0.0556834		25715	26882	21313	36201	17517	25421		0.330261	0.391781	0.397122	0.102473	0.263566		0.188172	0.276256	0.23741	0.0547703	0.162791
1	45375265	ss86305829	0.0666845	0.0102274	0.0182893	0.028663	0.0211983	0.12947		15464	34338	32412	8505	17568	11052		0.101382	0.0191781	0.233094	0.431095	0.343023		0.0506912	0.00958904	0.122302	0.293286	0.206395
1	45423220	ss86323406	0.00945449	0.0457306	0.0293704	0.0144934	0.0345582	0.030659		36339	16756	27822	20191	8728	31972		0.393241	0.284018	0.421583	0.480565	0.52907		0.294931	0.154795	0.304317	0.579505	0.437016
1	45452593	rs41597527	0.00485242	0.0725266	0.0226992	0.0397655	7.23102e-05	0.156663		38443	8931	30525	3707	40564	7570		0.419355	0.446575	0.41295	0.501767	0.430233		0.27573	0.334703	0.307194	0.547703	0.337209
1	45515052	rs42584386	0.00745564	0.0108335	0.00684885	0.00574292	0.0120735	0.00956371		37261	33975	37592	31764	26316	37958		0.219662	0.0995434	0.155396	0.0565371	0.155039		0.87788	0.948402	0.916547	0.971731	0.918605
1	45546359	rs42584417	0.0755924	0.0669626	0.0841066	0.0447556	0.0716832	0.206136		13254	10223	11050	2462	662	3580		0.388633	0.451142	0.385612	0.448763	0.457364		0.278802	0.342466	0.293525	0.326855	0.331395
1	45569587	ss86298363	0.0761197	0.0409868	0.0199517	0.00736668	0.0223018	0.0388432		13132	18671	31701	29377	16684	29808		0.402458	0.302283	0.503597	0.381625	0.414729		0.718894	0.813242	0.569784	0.734982	0.709302
1	45592209	ss86336731	0.0740366	0.0158505	0.290738	0.0194824	0.00180867	0.13658		13631	31051	59	15188	38421	10074		0.450077	0.518721	0.499281	0.318021	0.374031		0.377112	0.486758	0.380576	0.204947	0.249031
1	45614604	rs41610345	0.0516732	0.0400682	0.0742106	0.0239282	0.0109461	0.0818898		19775	19058	13361	11536	27547	19344		0.439324	0.136986	0.378417	0.501767	0.525194		0.697389	0.928767	0.761871	0.55477	0.601744
1	45657940	ss86338958	0.0426716	0.0176494	0.0493068	0.00916655	0.0292925	0.0866415		22841	30047	20512	26886	11733	18342		0.520737	0.440183	0.510791	0.462898	0.501938		0.476959	0.328767	0.599281	0.344523	0.469961
1	45683339	rs43682200	0.0664665	0.0593438	0.0167027	0.0312622	0.00748477	0.00616655		15518	12337	33099	7081	31496	38891		0.428571	0.479452	0.4	0.40636	0.445736		0.650538	0.399543	0.68777	0.722615	0.676357
1	45772634	rs43682162	0.100094	0.0242602	0.123263	0.00583975	0.0135018	0.00289338		8301	26386	4811	31622	24827	39803		0.3702	0.4	0.197122	0.159011	0.21124		0.240399	0.277626	0.104317	0.0795053	0.123062
1	45804182	ss86319004	0.045962	0.0174659	0.0711259	0.0119337	0.0150003	0.0828787		21663	30159	14131	23295	23254	19112		0.270353	0.0173516	0.166906	0.0706714	0.251938		0.176651	0.0086758	0.0877698	0.0388693	0.129845
1	45830593	rs42899845	0.106114	0.0143177	0.0727814	0.00422184	0.0189927	0.021333		7397	31916	13720	34019	19400	34575		0.351767	0.319635	0.185612	0.155477	0.187984		0.226575	0.198174	0.0985612	0.0777385	0.103682
1	45864540	rs41592484	0.0502861	0.0195338	0.0444696	0.0216605	0.00691959	0.109072		20240	29008	22139	13300	32139	14187		0.466974	0.506849	0.43741	0.325088	0.449612		0.609831	0.438813	0.702158	0.75265	0.693798
1	45900804	ss86288239	0.114334	0.054074	0.117898	0.0155939	0.00754754	0.123006		6311	13982	5476	18990	31415	11960		0.202765	0.451142	0.307914	0.321555	0.313953		0.11828	0.310502	0.169784	0.206714	0.184109
1	45957974	rs42582276	0.0715371	0.0567024	0.0408549	0.0325158	0.00125164	0.139312		14235	13126	23414	6431	39099	9708		0.494624	0.424658	0.479137	0.438163	0.46124		0.583717	0.287215	0.671223	0.756184	0.664729
1	46038017	ss86277249	0.0355745	0.00133409	0.00797399	0.0064886	0.00484801	0.0404722		25460	39821	37105	30670	34653	29367		0.144393	0.221918	0.0719424	0.0388693	0.0620155		0.923195	0.876256	0.961151	0.980565	0.967054
1	46118784	rs29016414	0.00572472	0.0301248	0.0225773	0.00627596	0.000942227	0.0407627		38059	23480	30579	31001	39481	29290		0.130568	0.0785388	0.0805755	0.0742049	0.0542636		0.0683564	0.0392694	0.0431655	0.040636	0.0271318
1	46138869	rs41663226	0.0518676	0.00851477	0.0621462	0.0170117	0.0417598	0.124303		19718	35352	16645	17560	5701	11761		0.253456	0.186301	0.345324	0.300353	0.393411		0.158986	0.0995434	0.22446	0.171378	0.256783
1	46159469	rs41573671	0.0425542	0.00793725	0.0159574	0.0163898	0.00730543	0.00958456		22883	35715	33481	18167	31708	37951		0.0798771	0.175342	0.0676259	0.0777385	0.0678295		0.0399386	0.0949772	0.0352518	0.0388693	0.0339147
1	46251987	rs29023125	0.00414037	0.0301248	0.0225773	0.00627596	0.000942227	0.0414186		38772	23481	30580	31000	39480	29105		0.129032	0.0785388	0.0805755	0.0742049	0.0542636		0.930876	0.960731	0.956835	0.959364	0.972868
1	46283541	ss86340237	0.03963	0.0153589	0.00102012	0.0173063	0.0100635	0.00332317		23930	31318	40210	17267	28505	39690		0.0706605	0.174429	0.0604317	0.0777385	0.0620155		0.96467	0.905479	0.968345	0.961131	0.968992
1	46321775	rs41591454	0.0959742	0.0644384	0.0352579	0.0285867	0.0140936	0.193894		9027	10882	25478	8543	24206	4350		0.439324	0.505936	0.576978	0.473498	0.544574		0.645161	0.506849	0.432374	0.293286	0.448643
1	46370195	rs41255390	0.00715579	0.0256962	0.00384247	0.0466159	0.0143281	0.0905933		37406	25661	38959	2096	23958	17564		0.21659	0.453881	0.500719	0.45583	0.505814		0.123656	0.335616	0.309353	0.362191	0.332364
1	46436110	rs43671733	0.00319171	0.0266987	0.0408635	0.00858402	0.00600823	0.0650405		39188	25171	23413	27710	33178	23198		0.136713	0.0694064	0.094964	0.0742049	0.0523256		0.0714286	0.0347032	0.0517986	0.040636	0.0261628
1	46518842	rs43671012	0.00601132	0.00366785	0.00511488	0.00224663	0.00392229	0.00475524		37917	38373	38394	37115	35789	39258		0.198157	0.0876712	0.139568	0.0530035	0.120155		0.115975	0.0456621	0.071223	0.0265018	0.0620155
1	46556034	rs43670999	0.0359877	0.0118963	0.00636812	0.00991973	0.0107253	0.028731		25283	33331	37803	25844	27776	32532		0.202765	0.10411	0.148201	0.0742049	0.139535		0.12596	0.0538813	0.0755396	0.0371025	0.0736434
1	46595049	ss86340057	0.0206387	0.0296964	0.159548	0.0472973	0.00489293	0.200263		31468	23686	2079	1981	34596	3927		0.463902	0.148858	0.448921	0.342756	0.420543		0.648233	0.915525	0.677698	0.79682	0.700581
1	46620571	ss86297409	0.0511341	0.0335467	0.0671795	0.0150524	0.00590348	0.07192		19939	21872	15135	19586	33292	21564		0.393241	0.148858	0.28777	0.155477	0.348837		0.276498	0.0835616	0.156835	0.0777385	0.228682
1	46648008	rs43670966	0.0332549	0.000686044	0.0236218	0.00720836	0.00618151	0.000517153		26312	40234	30132	29623	32972	40475		0.199693	0.0940639	0.158273	0.0636042	0.137597		0.121352	0.0488584	0.0877698	0.0318021	0.0707364
1	46675519	rs43670957	0.158776	0.046661	0.0600154	0.0376789	0.0175667	0.0405646		2347	16437	17206	4370	20703	29346		0.456221	0.453881	0.499281	0.537102	0.531008		0.65361	0.315525	0.617986	0.515901	0.552326
1	46778649	rs42723377	0.134365	0.0399017	0.0914675	0.0476814	0.0140614	0.0342928		4129	19130	9549	1924	24244	31019		0.462366	0.453881	0.509353	0.54417	0.540698		0.650538	0.314612	0.627338	0.508834	0.543605
1	46808068	ss86299634	0.106126	0.0564623	0.0144679	0.0152046	0.00124127	0.0393703		7395	13210	34144	19426	39112	29672		0.416283	0.392694	0.454676	0.353357	0.426357		0.701229	0.741553	0.61295	0.784452	0.655039
1	46926971	rs41571566	0.0032956	0.0070352	0.0428421	0.011008	0.0222006	0.0978487		39140	36287	22721	24433	16756	16214		0.427035	0.0502283	0.41295	0.487633	0.381783		0.324117	0.0251142	0.284173	0.378092	0.268411
1	47011181	rs41615838	0.00242682	0.0063926	0.0294461	0.0306773	0.0208578	0.0690765		39534	36710	27796	7377	17820	22222		0.488479	0.398174	0.505036	0.4947	0.498062		0.579109	0.266667	0.548921	0.533569	0.56686
1	47123160	ss86298555	0.0547172	0.0198282	0.00928218	0.00547856	0.0249376	0.0661337		18840	28834	36535	32148	14686	22935		0.388633	0.160731	0.359712	0.190813	0.356589		0.702765	0.910502	0.785612	0.886926	0.78876
1	47222075	rs42800594	0.0425711	0.148914	0.0436337	0.00800829	0.0136364	0.21401		22874	873	22430	28463	24679	3172		0.0645161	0.468493	0.0978417	0.0812721	0.153101		0.967742	0.510959	0.948201	0.959364	0.921512
1	47251774	ss86323743	0.113739	0.0202288	0.0140735	0.0262598	0.0114126	0.0176903		6381	28621	34316	9981	27027	35599		0.427035	0.120548	0.32518	0.459364	0.28876		0.356375	0.060274	0.172662	0.310954	0.192829
1	47296021	rs41667890	0.0508291	0.0213685	0.063536	0.0215348	0.0104993	0.076146		20062	27973	16216	13386	28044	20623		0.173579	0.201826	0.313669	0.250883	0.257752		0.902458	0.880822	0.82446	0.853357	0.832364
1	47320175	rs41599954	0.0319257	0.0946777	0.0667804	0.0171029	0.0280346	0.0643477		26817	4940	15258	17458	12513	23366		0.165899	0.10411	0.133813	0.0671378	0.0813953		0.0921659	0.0538813	0.0741007	0.0335689	0.0426357
1	47389301	ss105251701	0.0230823	0.00365025	0.000426711	0.000677947	0.0231383	0.0428919		30426	38385	40476	39577	16047	28719		0.434716	0.257534	0.415827	0.526502	0.414729		0.326421	0.155251	0.3	0.425795	0.282946
1	47445935	rs43192760	0.0197684	0.0733305	0.0366536	0.0040941	0.00499192	0.0611149		31815	8739	24950	34186	34470	24182		0.485407	0.338813	0.467626	0.519435	0.467054		0.425499	0.212329	0.376259	0.563604	0.342054
1	47479177	rs42813614	0.0690312	0.0583594	0.0592441	0.000224625	0.0265475	0.00538142		14860	12631	17423	40292	13527	39092		0.41321	0.147032	0.32518	0.360424	0.273256		0.309524	0.0744292	0.198561	0.236749	0.159884
1	47524118	rs42688785	0.065298	0.127053	0.0553414	0.00323074	0.0147022	0.104115		15843	1793	18614	35539	23542	15050		0.508449	0.422831	0.500719	0.530035	0.472868		0.510753	0.298174	0.526619	0.600707	0.424419
1	47552065	rs41570065	0.0211647	0.0851814	0.0717328	0.0208767	0.0280027	0.0245777		31254	6435	13986	13939	12550	33706		0.50384	0.362557	0.494964	0.480565	0.46124		0.519201	0.7621	0.515108	0.522968	0.593023
1	47701359	rs42782773	0.00745776	0.0487907	0.00973446	0.0178478	0.00420186	0.110144		37259	15670	36334	16705	35456	14011		0.0522273	0.0949772	0.136691	0.0636042	0.0717054		0.0261137	0.0493151	0.071223	0.0388693	0.0358527
1	47745480	rs41567544	0.147921	0.04535	0.0434863	0.0160571	0.000166736	0.196864		3053	16910	22482	18496	40446	4155		0.393241	0.181735	0.317986	0.462898	0.310078		0.717358	0.903653	0.823741	0.627208	0.812016
1	47788706	rs42362940	0.0202724	0.0601724	0.00944375	0.0126285	0.00471458	0.0584972		31604	12112	36472	22375	34811	24775		0.185868	0.108676	0.117986	0.0388693	0.156977		0.894777	0.945662	0.936691	0.980565	0.911822
1	47807494	rs42362949	0.136216	0.102005	0.0508019	0.0157493	0.0114978	0.229333		3948	3946	20002	18821	26948	2481		0.474654	0.479452	0.502158	0.434629	0.484496		0.504608	0.393151	0.451079	0.415194	0.482558
1	47856002	rs29024905	0.0478135	0.0449385	0.116298	0.00379756	6.43139e-05	0.154734		21022	17076	5713	34636	40574	7775		0.391705	0.480365	0.410072	0.438163	0.414729		0.261905	0.573516	0.294245	0.526502	0.310078
1	47973478	ss117966210	0.0610194	0.0246535	0.0347432	0.00786636	0.0280614	0.0870555		16983	26177	25655	28675	12491	18257		0.317972	0.086758	0.293525	0.187279	0.302326		0.791859	0.955708	0.835971	0.89576	0.825581
1	48026603	ss86334699	0.02638	0.071066	0.0547886	0.024061	0.0495399	0.0731704		29028	9274	18774	11440	3468	21288		0.516129	0.505023	0.505036	0.44523	0.482558		0.520737	0.510046	0.569065	0.614841	0.640504
1	48105788	ss86304371	0.052322	0.110335	0.0192283	0.0221184	0.00378129	0.0490514		19571	3097	32016	12919	35988	27148		0.324117	0.444749	0.604317	0.349823	0.387597		0.802611	0.682648	0.483453	0.789753	0.748062
1	48130491	ss105243316	0.0333412	0.0465894	0.0320452	0.00654461	0.016847	0.0310644		26279	16458	26701	30587	21389	31855		0.298003	0.36347	0.689209	0.487633	0.395349		0.190476	0.771689	0.553237	0.335689	0.335271
1	48181287	rs41565305	0.0372631	0.0410075	0.0195729	0.00338684	0.016191	0.0563213		24810	18665	31883	35268	22015	25261		0.333333	0.221918	0.602878	0.378092	0.377907		0.78725	0.875342	0.560432	0.761484	0.733527
1	48222988	rs43232102	0.00960788	0.0565163	0.0297807	0.00683517	0.00472233	0.0807538		36273	13194	27656	30160	34801	19607		0.030722	0.354338	0.0244604	0.0424028	0.0523256		0.984639	0.769863	0.98777	0.978799	0.973837
1	48347264	ss86281719	0.0282883	0.0266029	0.0689842	0.0199613	0.00560126	0.000842757		28276	25224	14659	14755	33701	40382		0.439324	0.315068	0.441727	0.229682	0.393411		0.34255	0.188584	0.410791	0.121908	0.342054
1	48425887	rs29024583	0.107148	0.0232003	0.0767721	0.0228053	0.0275337	0.0189412		7247	26943	12720	12388	12845	35243		0.474654	0.496804	0.519424	0.54417	0.482558		0.503072	0.560731	0.544604	0.583039	0.541667
1	48523202	ss86298472	0.0819534	0.059671	0.0636427	0.0243584	0.0192252	0.0846184		11859	12247	16182	11215	19194	18739		0.436252	0.484018	0.434532	0.565371	0.45155		0.336406	0.387215	0.332374	0.459364	0.330426
1	48601511	ss86317301	0.0149897	0.0256245	0.0550783	0.00160031	0.00476575	0.00417151		33847	25689	18679	38125	34752	39435		0.364055	0.0794521	0.235971	0.0883392	0.213178		0.257296	0.039726	0.117986	0.0441696	0.120155
1	48629895	rs41569965	0.0276351	0.0217968	0.00788515	0.0301649	0.0531436	0.167358		28542	27710	37141	7647	2665	6501		0.0921659	0.0182648	0.328058	0.190813	0.246124		0.0460829	0.00913242	0.185612	0.113074	0.150194
1	48866528	rs41617274	0.0342944	0.0717867	0.11643	0.00619808	0.00169408	0.0328691		25936	9110	5691	31100	38570	31380		0.41321	0.479452	0.434532	0.378092	0.482558		0.66129	0.387671	0.693525	0.704947	0.59593
1	48971016	ss86279903	0.0740572	0.0487506	0.0199678	0.0297014	0.015842	0.0689883		13629	15688	31693	7893	22382	22245		0.474654	0.491324	0.528058	0.371025	0.482558		0.435484	0.56621	0.620863	0.722615	0.603682
1	49161822	rs43344446	0.0284494	0.019893	0.0474259	0.0837715	0.00821382	0.0833387		28205	28805	21158	51	30609	19009		0.213518	0.52968	0.467626	0.40636	0.341085		0.885561	0.562557	0.707194	0.733216	0.76938
1	49230292	rs41617261	0.144553	0.0461325	0.0468238	0.0397867	0.0480619	0.297421		3298	16609	21390	3701	3802	746		0.436252	0.396347	0.494964	0.268551	0.486434		0.35023	0.260274	0.441727	0.176678	0.390504
1	49279500	rs42234990	0.0378534	0.0464468	0.0270602	0.0162851	0.0357354	0.0510402		24564	16505	28729	18275	8161	26651		0.490015	0.459361	0.533813	0.466431	0.511628		0.524578	0.365753	0.453957	0.650177	0.455426
1	49318678	rs42233888	0.0348278	0.047041	0.00857155	0.0151869	0.0417028	0.0317326		25745	16321	36861	19442	5722	31686		0.488479	0.456621	0.529496	0.487633	0.50969		0.47619	0.634703	0.542446	0.360424	0.537791
1	49341658	rs42233872	0.0241853	0.108085	0.0897725	0.00542398	0.000445888	0.168945		29960	3316	9901	32240	40102	6344		0.0522273	0.392694	0.115108	0.229682	0.0852713		0.0261137	0.251142	0.0604317	0.125442	0.0426357
1	49393074	rs29023998	0.0498462	0.0960886	0.0982921	0.00215782	0.00332496	0.155926		20374	4732	8324	37248	36531	7647		0.0491551	0.389041	0.132374	0.240283	0.0872093		0.0245776	0.244749	0.0690647	0.127208	0.0436047
1	49436561	rs41570645	0.00708161	0.0775103	0.0206042	0.0282288	0.0255967	0.12191		37450	7894	31427	8760	14189	12127		0.0245776	0.367123	0.0244604	0.141343	0.112403		0.0122888	0.226484	0.0122302	0.0706714	0.0639535
1	49734575	rs42736295	0.0409894	0.0160689	0.0679632	0.0347249	0.0151363	0.00535951		23432	30936	14924	5460	23106	39098		0.396313	0.497717	0.392806	0.402827	0.49031		0.729647	0.579452	0.738849	0.565371	0.60562
1	49906537	rs42238609	0.0116452	0.054457	0.0236302	0.00881703	0.00443259	0.0868298		35334	13858	30127	27381	35174	18305		0.0199693	0.348858	0.0201439	0.0318021	0.0445736		0.00998464	0.212785	0.0100719	0.0159011	0.0222868
1	50077376	ss86329901	0.0800068	0.00825133	0.0168512	0.0621872	0.00554282	0.146052		12303	35500	33030	520	33778	8822		0.482335	0.509589	0.533813	0.508834	0.50969		0.502304	0.614612	0.48705	0.625442	0.499031
1	50111414	rs43341830	0.0169917	0.0510541	0.0523583	0.0043578	0.0011007	0.0301656		32975	14942	19527	33819	39286	32108		0.133641	0.179909	0.22446	0.0565371	0.172481		0.930108	0.907306	0.879137	0.971731	0.90407
1	50230596	rs42812095	0.0175361	0.0988677	0.0125744	0.0320662	0.00252458	0.184467		32743	4352	35019	6673	37504	5022		0.0721966	0.244749	0.329496	0.30742	0.218992		0.0376344	0.138813	0.180576	0.174912	0.130814
1	50252331	rs41616907	0.0719994	0.0403356	0.00688903	0.0331179	0.00506924	0.0993092		14110	18969	37578	6160	34388	15963		0.453149	0.526027	0.503597	0.424028	0.472868		0.321813	0.473059	0.374101	0.289753	0.422481
1	50320575	rs41610080	0.0530832	0.128399	0.00257136	0.0296322	0.0141246	0.157614		19328	1727	39511	7950	24175	7464		0.261137	0.46484	0.466187	0.473498	0.447674		0.150538	0.342922	0.328058	0.462898	0.342054
1	50410352	rs43234048	0.092452	0.0837189	0.0324139	0.0251048	0.0117369	0.0688136		9719	6684	26554	10697	26677	22281		0.261137	0.493151	0.34964	0.4947	0.397287		0.155146	0.388128	0.209353	0.427562	0.272287
1	50511043	rs42327956	0.00937138	0.0465781	0.041091	0.0108939	0.0529037	0.0948057		36374	16461	23321	24564	2716	16739		0.284178	0.140639	0.221583	0.102473	0.401163		0.171275	0.0739726	0.122302	0.0547703	0.235465
1	50574353	rs41572341	0.0964362	0.0456101	0.0688228	0.0261945	0.0547367	0.0194875		8949	16817	14709	10028	2384	35092		0.348694	0.49863	0.267626	0.413428	0.478682		0.223502	0.437443	0.155396	0.35159	0.328488
1	50621585	ss117966270	0.00961734	0.048595	0.0676074	0.0118577	0.00537039	0.0610411		36269	15750	15016	23396	34007	24204		0.147465	0.308676	0.247482	0.215548	0.155039		0.917051	0.824658	0.863309	0.878092	0.914729
1	50652927	rs42326010	0.0372328	0.000500125	0.0161014	0.0221175	0.000937819	0.0414038		24819	40324	33417	12921	39485	29112		0.0552995	0.404566	0.12518	0.265018	0.20155		0.97235	0.711872	0.934532	0.84629	0.887597
1	50680039	rs42326004	0.0229462	0.0506641	0.0138936	0.0644357	0.00310446	0.181048		30481	15056	34403	418	36799	5300		0.425499	0.249315	0.568345	0.431095	0.465116		0.309524	0.143836	0.485612	0.459364	0.600775
1	50732049	rs29012790	0.000552566	0.0260221	0.0401737	0.0231884	0.00571315	0.0144235		40372	25518	23647	12074	33548	36570		0.365591	0.148858	0.339568	0.254417	0.263566		0.235023	0.0835616	0.201439	0.151943	0.164729
1	50775613	rs42325938	0.058245	0.0335371	0.0207433	0.0271631	0.0406459	0.0288463		17777	21876	31370	9403	6126	32496		0.0737327	0.524201	0.204317	0.265018	0.195736		0.0368664	0.546119	0.119424	0.15371	0.117248
1	50815882	rs43235803	0.0835476	0.00448431	0.0846116	0.00378181	0.009231	0.125321		11532	37903	10955	34659	29454	11625		0.494624	0.184475	0.479137	0.363958	0.439922		0.463902	0.89589	0.661151	0.726148	0.67345
1	50857462	rs43235827	0.0184685	0.0173405	0.0865512	0.0337094	0.00213135	0.144111		32346	30225	10570	5912	38000	9085		0.170507	0.399087	0.138129	0.204947	0.112403		0.910138	0.729224	0.922302	0.883392	0.94186
1	50993685	ss86332464	0.0959704	0.00239735	0.0342117	0.0065864	0.011776	0.0411067		9028	39191	25856	30523	26632	29189		0.167435	0.0511416	0.155396	0.0388693	0.0794574		0.0929339	0.0255708	0.0863309	0.0194346	0.0436047
1	51033230	ss86331292	0.00628699	0.0635356	0.0446108	0.0389735	0.0030426	0.0361576		37793	11142	22082	3970	36886	30536		0.437788	0.507763	0.528058	0.5053	0.515504		0.314132	0.384475	0.407914	0.443463	0.525194
1	51211635	ss86274201	0.0205288	0.0153289	0.0698937	0.0369774	0.0499945	0.0253441		31509	31334	14433	4632	3360	33493		0.211982	0.128767	0.218705	0.243816	0.30814		0.115207	0.069863	0.122302	0.136042	0.204457
1	51258380	rs41667262	0.0303341	0.0595755	0.0529846	0.00735176	0.0196916	0.0409757		27434	12276	19337	29405	18786	29226		0.514593	0.408219	0.543885	0.448763	0.521318		0.467742	0.709132	0.569784	0.69788	0.464147
1	51289087	rs43396862	0.0554565	0.00654523	0.0244832	0.0268917	0.0160589	0.116893		18594	36614	29771	9584	22133	12899		0.113671	0.268493	0.0992806	0.409894	0.124031		0.0568356	0.160731	0.0539568	0.275618	0.0678295
1	51329816	ss86337620	0.0440131	0.0154968	0.113184	0.00538715	0.0475633	0.1788		22351	31240	6125	32303	3928	5485		0.129032	0.0502283	0.128058	0.0530035	0.193798		0.0691244	0.0251142	0.0654676	0.0265018	0.104651
1	51376525	ss86282551	0.0919787	0.00847298	0.00642584	0.0206695	0.0495176	0.0449932		9801	35378	37766	14111	3471	28126		0.336406	0.306849	0.326619	0.279152	0.263566		0.221966	0.184475	0.205036	0.171378	0.151163
1	51403723	rs42774937	0.0519739	0.00467686	0.057217	0.0500467	0.0271109	0.0279296		19675	37789	18042	1548	13127	32771		0.368664	0.32968	0.358273	0.310954	0.375969		0.241167	0.20137	0.245324	0.190813	0.25
1	51563701	rs42424497	0.0680097	0.0140363	0.110072	0.0147242	0.0107486	0.143122		15107	32073	6534	19944	27756	9224		0.211982	0.131507	0.211511	0.286219	0.160853		0.132104	0.0739726	0.146043	0.178445	0.101744
1	51598998	ss86310054	0.118693	0.0602202	0.00632204	0.0180525	0.0283179	0.0530384		5763	12095	37827	16527	12324	26103		0.488479	0.27032	0.515108	0.473498	0.52907		0.606759	0.161644	0.489209	0.35689	0.38469
1	51721572	ss117963526	0.0675658	0.00840469	0.00296276	0.0163376	0.0353867	0.0738773		15223	35409	39328	18216	8311	21145		0.50384	0.333333	0.467626	0.515901	0.434109		0.428571	0.22968	0.330216	0.349823	0.327519
1	51768647	rs29027151	0.0102304	0.0367103	0.0285931	0.00586535	0.0195395	0.0143219		35992	20456	28123	31581	18892	36600		0.147465	0.105023	0.0863309	0.0742049	0.160853		0.924731	0.945662	0.956835	0.962898	0.911822
1	51804778	rs43236036	0.0613242	0.0123417	0.0587875	0.0198649	0.00537989	0.0703961		16893	33043	17552	14837	33990	21909		0.437788	0.259361	0.244604	0.176678	0.215116		0.698157	0.842009	0.871942	0.886926	0.882752
1	51845103	rs29022483	0.0719972	0.0141354	0.0778723	0.0216978	0.0300107	0.0968437		14112	32012	12476	13255	11304	16403		0.50384	0.240183	0.41295	0.374558	0.453488		0.628264	0.86347	0.707194	0.780919	0.575581
1	51946893	rs43234429	4.92558e-05	0.0314592	0.0342292	0.00790165	0.00620178	0.0199655		40619	22808	25851	28624	32953	34948		0.0491551	0.244749	0.0345324	0.0812721	0.0697674		0.0261137	0.13516	0.0172662	0.040636	0.0348837
1	52030982	rs41600017	0.0416988	0.00217159	0.0445856	0.0560629	0.0162259	0.142003		23181	39314	22094	904	21974	9363		0.511521	0.496804	0.499281	0.533569	0.496124		0.526114	0.512329	0.561871	0.54947	0.532946
1	52075648	ss86315945	0.0524604	0.0260214	0.106255	0.0208654	0.0330018	0.145198		19530	25520	7078	13953	9582	8938		0.514593	0.292237	0.493525	0.484099	0.496124		0.516897	0.825571	0.53741	0.397527	0.577519
1	52135065	ss86292320	0.05641	0.0136724	0.039721	0.0547854	0.0375257	0.157726		18308	32291	23834	1011	7357	7449		0.40553	0.410046	0.528058	0.547703	0.503876		0.281106	0.709132	0.441007	0.517668	0.418605
1	52191701	rs41633172	0.14385	0.0211442	0.0464842	0.0221532	0.0369848	0.0385036		3348	28109	21514	12897	7591	29909		0.46851	0.510502	0.428777	0.332155	0.439922		0.397081	0.504566	0.289209	0.215548	0.36531
1	52251694	ss117966103	0.0611719	0.040962	0.00344692	0.0185966	0.0302612	0.0460219		16937	18683	39124	16003	11161	27885		0.351767	0.469406	0.423022	0.420495	0.51938		0.229647	0.6621	0.332374	0.69788	0.412791
1	52306846	ss117966055	0.0381903	0.0438019	0.119914	0.0255258	0.0310992	0.242463		24434	17519	5218	10453	10664	1971		0.526882	0.186301	0.490647	0.367491	0.44186		0.4447	0.861187	0.671223	0.75265	0.674419
1	52409229	ss86298416	0.166156	0.0622961	0.0878161	0.036885	0.0366775	0.167654		1934	11484	10300	4670	7720	6468		0.483871	0.26758	0.523741	0.466431	0.525194		0.347926	0.151142	0.414388	0.303887	0.42345
1	52430945	rs42854774	0.00554761	0.0743862	0.00879459	0.00204025	0.0127793	0.102394		38143	8497	36746	37425	25551	15360		0.380952	0.147945	0.221583	0.0742049	0.189922		0.738863	0.922374	0.886331	0.962898	0.891473
1	52493772	ss86319470	0.0336872	0.000782546	0.0245867	1.46719e-05	0.00544408	0.0454855		26147	40165	29726	40624	33913	28010		0.0261137	0.246575	0.100719	0.0636042	0.0755814		0.986943	0.863014	0.94964	0.968198	0.962209
1	52644883	ss86335826	0.0481978	0.012979	0.0023746	0.0164372	0.0158896	0.0742832		20890	32722	39612	18126	22326	21043		0.288786	0.488584	0.335252	0.416961	0.372093		0.172043	0.624201	0.215108	0.275618	0.232558
1	52676405	rs41567121	0.21505	0.0789615	0.0338496	0.0201108	0.00908497	0.271302		526	7583	25995	14618	29618	1183		0.488479	0.23653	0.494964	0.452297	0.455426		0.493088	0.13653	0.470504	0.289753	0.328488
1	52696732	ss105250813	0.142574	0.0371557	0.0866721	0.00469431	0.0202032	0.175805		3446	20246	10551	33329	18352	5744		0.493088	0.192694	0.410072	0.190813	0.304264		0.610599	0.893607	0.780576	0.90106	0.812984
1	52719660	rs41610101	0.123344	0.0421391	0.00654925	0.0365275	0.010531	0.0711214		5211	18199	37719	4783	28000	21741		0.506912	0.434703	0.509353	0.508834	0.443798		0.505376	0.706849	0.713669	0.639576	0.679264
1	52801665	rs41622799	0.213435	0.118918	0.0107548	0.00335685	0.00736346	0.236297		551	2337	35846	35325	31648	2188		0.477727	0.424658	0.479137	0.519435	0.511628		0.421659	0.33105	0.403597	0.545936	0.569767
1	52834285	ss86319687	0.157505	0.0786248	9.0762e-05	0.0369797	3.85459e-06	0.0859922		2425	7657	40611	4630	40640	18479		0.463902	0.460274	0.47482	0.491166	0.457364		0.577573	0.36621	0.581295	0.535336	0.563953
1	52874728	rs43234157	0.111286	0.0460877	0.0195	0.00525629	0.0118696	0.0389304		6696	16628	31912	32491	26534	29779		0.474654	0.230137	0.460432	0.469965	0.474806		0.523041	0.869406	0.561151	0.574205	0.553295
1	52953518	ss117966202	0.0833263	0.00939913	0.0900882	0.0446573	0.0177786	0.109048		11582	34801	9831	2480	20509	14192		0.46851	0.315068	0.441727	0.388693	0.437984		0.573733	0.810502	0.697122	0.759717	0.606589
1	52979497	ss86306806	0.0372377	0.0263158	0.132777	0.0120658	0.00815803	0.101444		24815	25368	3878	23112	30687	15549		0.451613	0.452968	0.489209	0.484099	0.496124		0.384025	0.63653	0.431655	0.468198	0.486434
1	53084847	ss117966126	0.193435	0.00559797	0.0711336	0.0438308	0.0218675	0.035459		956	37204	14128	2629	16996	30704		0.436252	0.518721	0.513669	0.508834	0.437984		0.628264	0.5379	0.597842	0.565371	0.678295
1	53270356	rs41613873	0.195483	0.026546	0.0274114	0.00211094	0.0172311	0.189704		901	25258	28597	37319	21012	4661		0.514593	0.281279	0.43741	0.388693	0.397287		0.426267	0.160731	0.28777	0.268551	0.270349
1	53296440	ss86331478	0.0387697	0.0203068	0.0371509	0.0345577	0.0231358	0.00184537		24255	28573	24766	5533	16051	40063		0.0998464	0.252055	0.306475	0.162544	0.151163		0.947005	0.863014	0.830935	0.911661	0.920543
1	53364989	rs43237224	0.0270144	0.016547	0.00615235	0.0353225	0.018764	0.0364013		28776	30668	37905	5209	19597	30479		0.431644	0.294977	0.513669	0.399293	0.381783		0.300307	0.17032	0.432374	0.256184	0.249031
1	53416332	rs43237163	0.042416	0.0223161	0.0185571	0.0227838	0.0229545	0.0322277		22924	27435	32308	12410	16171	31544		0.101382	0.252055	0.286331	0.190813	0.153101		0.947773	0.863014	0.838129	0.90106	0.915698
1	53489802	ss105244888	0.0371345	0.0223161	0.0324348	0.00408451	0.0213349	0.0615265		24856	27436	26547	34202	17439	24054		0.102919	0.252055	0.289209	0.236749	0.153101		0.0514593	0.136986	0.158993	0.125442	0.0843023
1	53528573	rs43236439	0.0604415	0.0582594	0.0349609	0.0410191	0.0359933	0.208669		17127	12665	25588	3346	8041	3470		0.101382	0.154338	0.194245	0.272085	0.375969		0.0506912	0.0863014	0.105755	0.160777	0.222868
1	53551656	rs41574019	0.154368	0.00615399	0.0281026	0.00391545	0.0242829	0.00442918		2640	36854	28315	34469	15183	39360		0.451613	0.23653	0.411511	0.190813	0.445736		0.380952	0.150228	0.241727	0.127208	0.356589
1	53582877	rs41574018	0.102103	0.0663829	0.0425901	0.0311741	0.0192374	0.209259		7992	10361	22810	7128	19176	3431		0.416283	0.193607	0.389928	0.522968	0.523256		0.317204	0.106849	0.266906	0.448763	0.364341
1	53630189	ss86305181	0.0530616	0.0470993	0.147244	0.0431931	0.00953446	0.0807942		19339	16304	2757	2776	29114	19597		0.482335	0.490411	0.538129	0.533569	0.542636		0.416283	0.578539	0.494964	0.429329	0.472868
1	53656600	ss86325009	0.137642	0.0124063	0.0698236	0.00990115	0.0170847	0.110172		3822	33019	14449	25866	21158	14007		0.373272	0.418265	0.343885	0.190813	0.222868		0.748848	0.689498	0.779137	0.886926	0.857558
1	53679183	rs41613861	0.0170679	0.0777802	0.104938	0.0291915	0.0111939	0.0965911		32941	7842	7274	8186	27269	16440		0.298003	0.510502	0.443165	0.438163	0.265504		0.820276	0.469863	0.717986	0.69258	0.853682
1	53753590	ss86279792	0.0621441	0.0330989	0.0219767	0.0157043	0.0307232	0.0167775		16642	22070	30865	18863	10877	35880		0.34255	0.176256	0.333813	0.219081	0.449612		0.765745	0.909132	0.785612	0.876325	0.680233
1	53841826	rs43020781	0.00935992	0.0302368	0.0316222	0.015478	0.0120549	0.00428438		36382	23426	26875	19113	26331	39404		0.278034	0.510502	0.283453	0.272085	0.184109		0.837942	0.521005	0.833813	0.842756	0.90407
1	53968516	rs29019635	0.0700499	0.036053	0.108756	0.0185775	0.0130335	0.0153732		14597	20754	6715	16021	25309	36307		0.490015	0.465753	0.493525	0.501767	0.486434		0.429339	0.634703	0.423741	0.399293	0.466085
1	53995142	rs29023662	0.0648147	0.0130772	0.0446047	0.0131218	0.0166422	0.0131568		15981	32661	22084	21747	21575	36962		0.21659	0.110502	0.339568	0.477032	0.339147		0.119048	0.0561644	0.201439	0.35159	0.218023
1	54032055	rs41669553	0.117357	0.065776	0.0315077	0.0253392	0.0358215	0.0907919		5911	10498	26935	10560	8116	17528		0.470046	0.509589	0.461871	0.491166	0.465116		0.459293	0.410046	0.476978	0.59894	0.658915
1	54052439	ss105247656	0.0813198	0.0463645	0.161978	0.00733954	0.0317594	0.163473		12007	16529	1960	29419	10253	6859		0.313364	0.378082	0.37554	0.367491	0.368217		0.815668	0.756164	0.769065	0.759717	0.742248
1	54102324	rs43241897	0.0125585	0.0241777	0.00320422	0.00171066	0.024317	0.061116		34909	26416	39236	37932	15160	24180		0.25192	0.30137	0.191367	0.272085	0.286822		0.136713	0.184475	0.101439	0.178445	0.172481
1	54131851	ss86288001	0.0216214	0.0045801	0.0179767	0.0205424	0.000322816	0.0235493		31054	37840	32560	14234	40258	33959		0.477727	0.386301	0.522302	0.431095	0.445736		0.569124	0.252511	0.282734	0.310954	0.333333
1	54179627	rs43239430	0.137547	0.0272881	0.131889	0.0015523	0.0157775	0.0648919		3830	24857	3958	38196	22444	23232		0.465438	0.507763	0.500719	0.434629	0.486434		0.595238	0.458447	0.582734	0.694346	0.481589
1	54259681	rs41569974	0.195588	0.0315175	0.0578898	0.00231892	0.0522833	0.205706		896	22781	17821	36995	2830	3601		0.491551	0.482192	0.440288	0.462898	0.362403		0.602151	0.620091	0.671942	0.712014	0.739341
1	54317344	rs41613887	0.0121574	0.100353	0.0920885	0.0501708	0.0158819	0.00658228		35108	4165	9439	1523	22332	38758		0.30722	0.115982	0.460432	0.328622	0.224806		0.170507	0.0607306	0.27482	0.19258	0.122093
1	54342104	ss86339185	0.0942805	0.0893251	0.0793903	0.0332149	0.0304382	0.103218		9375	5726	12112	6116	11046	15203		0.391705	0.172603	0.47482	0.325088	0.339147		0.778034	0.908219	0.68777	0.80212	0.789729
1	54371655	ss86316738	0.0700228	0.000294418	0.0213924	0.00382158	0.00241951	0.0297349		14604	40456	31109	34605	37640	32232		0.356375	0.375342	0.346763	0.250883	0.25969		0.204301	0.244292	0.215108	0.15371	0.160853
1	54390349	ss117963539	0.0473722	0.000964871	0.0802292	0.0173237	0.00380099	0.0417298		21186	40065	11926	17247	35957	29027		0.373272	0.43379	0.353957	0.303887	0.24031		0.778034	0.698174	0.753957	0.812721	0.755814
1	54460795	rs43422840	0.0378869	0.0131976	0.00265571	0.00273954	0.0121106	0.0215973		24550	32591	39470	36315	26274	34490		0.107527	0.288584	0.179856	0.19788	0.137597		0.0552995	0.170776	0.1	0.116608	0.0765504
1	54501549	ss86300387	0.111352	0.0122021	0.122481	0.00127727	0.00930602	0.121488		6684	33121	4899	38626	29379	12194		0.196621	0.513242	0.423022	0.434629	0.317829		0.895545	0.49589	0.719424	0.595406	0.80814
1	54523895	rs41571491	0.00324256	0.0138053	0.0735355	0.0137062	8.74562e-05	0.00554921		39165	32230	13531	21084	40539	39056		0.238095	0.515068	0.438849	0.466431	0.321705		0.867127	0.452968	0.689928	0.55477	0.80814
1	54556914	ss86337179	0.155106	0.0234628	0.0657738	0.0170446	0.0138141	0.0770362		2591	26791	15572	17531	24501	20444		0.49616	0.50411	0.483453	0.452297	0.472868		0.569124	0.425571	0.617266	0.568905	0.625969
1	54625163	rs42203252	0.00194245	0.0228453	0.0220019	0.0304039	0.0155731	0.0118534		39734	27132	30856	7535	22680	37334		0.119816	0.219178	0.0863309	0.141343	0.100775		0.940092	0.879452	0.952518	0.925795	0.943798
1	54646465	ss61467114	0.00422022	0.0427534	0.02165	0.0187536	0.0288095	0.0126098		38752	17942	31002	15855	12042	37109		0.116743	0.216438	0.0964029	0.0848057	0.114341		0.0583717	0.119178	0.0553957	0.0424028	0.0629845
1	54690810	rs41616017	0.00705569	0.0226777	0.0350335	0.0174522	0.00430288	0.0311188		37469	27228	25560	17122	35341	31844		0.0399386	0.367123	0.0935252	0.0318021	0.0755814		0.0199693	0.248402	0.0482014	0.0159011	0.0397287
1	54714755	rs42719264	0.0340611	0.0266302	0.0249152	0.0014739	0.0488525	0.06029		26006	25212	29584	38312	3632	24369		0.0583717	0.374429	0.057554	0.0706714	0.356589		0.970814	0.752511	0.971223	0.964664	0.794574
1	54774488	ss86341599	0.152205	0.032754	0.0391563	0.0459579	0.0568271	0.030094		2757	22226	24056	2216	2031	32134		0.480799	0.321461	0.492086	0.519435	0.476744		0.407834	0.810046	0.579856	0.514134	0.53876
1	54844550	rs42830001	0.0385232	0.00510427	0.0185462	0.0629267	0.0364553	0.16297		24326	37511	32311	478	7830	6914		0.463902	0.487671	0.457554	0.508834	0.486434		0.331797	0.643836	0.36259	0.579505	0.438953
1	54873112	rs42439402	0.0243484	0.0567891	0.0370698	0.00396349	0.00863731	0.0721074		29886	13097	24795	34388	30150	21531		0.156682	0.394521	0.145324	0.0424028	0.112403		0.0829493	0.273059	0.0784173	0.0212014	0.0600775
1	54958273	ss61466702	0.126656	0.0403683	0.044309	0.00225382	0.018563	0.133664		4885	18955	22191	37105	19791	10443		0.517665	0.511416	0.464748	0.431095	0.48062		0.43702	0.457534	0.563309	0.720848	0.443798
1	54988164	ss86316695	0.0915911	0.0149369	0.0078674	0.0420482	0.0117019	0.0716103		9885	31554	37152	3066	26720	21627		0.204301	0.0794521	0.280576	0.339223	0.164729		0.108295	0.039726	0.171942	0.219081	0.0939922
1	55057917	rs42438803	0.041327	0.0261219	0.0282727	0.00670184	0.00182882	0.0215339		23293	25467	28256	30366	38398	34506		0.30722	0.409132	0.282014	0.0812721	0.21124		0.792627	0.699543	0.840288	0.959364	0.871124
1	55107953	rs41606679	0.00642382	0.0108391	0.0821312	0.0291214	0.0035738	0.0174286		37734	33971	11486	8223	36211	35681		0.480799	0.173516	0.530935	0.420495	0.374031		0.612135	0.905936	0.583453	0.743816	0.739341
1	55174553	rs42438746	0.0171447	0.0167625	0.0296821	0.00743866	0.0231801	0.0571987		32904	30558	27694	29262	16018	25070		0.0337942	0.228311	0.123741	0.127208	0.114341		0.0168971	0.125114	0.0647482	0.0671378	0.0668605
1	55259756	rs41572133	0.0441558	0.00438664	0.0226046	0.0176747	0.0193535	0.0880374		22297	37958	30571	16871	19073	18051		0.324117	0.0511416	0.169784	0.109541	0.199612		0.198925	0.0255708	0.0920863	0.0547703	0.123062
1	55288120	rs42289134	0.015932	0.0175735	0.0501307	0.00743866	0.0244103	0.0710987		33429	30101	20221	29263	15100	21746		0.0353303	0.229224	0.12518	0.127208	0.120155		0.0176651	0.125571	0.0683453	0.0671378	0.0775194
1	55326027	rs41667401	0.0264483	0.0284695	0.0642659	0.0487953	0.0116403	0.0369851		28998	24279	16012	1740	26774	30329		0.41321	0.492237	0.454676	0.469965	0.46124		0.274194	0.36484	0.333813	0.344523	0.348837
1	55359042	rs42289209	0.0127639	0.0311071	0.0847938	0.00332556	0.00513879	0.00402064		34815	22988	10912	35384	34309	39481		0.102919	0.516895	0.174101	0.0989399	0.193798		0.0529954	0.430137	0.0985612	0.04947	0.104651
1	55386945	rs41667398	0.11332	0.0362374	0.173132	0.0184228	0.0246879	0.161546		6439	20680	1476	16153	14895	7076		0.443932	0.497717	0.483453	0.512367	0.457364		0.344854	0.606849	0.355396	0.379859	0.399225
1	55444187	ss105260983	0.0245576	0.0183873	0.0147679	0.0211426	0.0186336	0.044197		29775	29636	34008	13712	19723	28346		0.0921659	0.2621	0.145324	0.127208	0.197674		0.0491551	0.147489	0.0769784	0.0671378	0.106589
1	55469249	rs41594493	0.0534644	0.0320055	0.101519	0.00564671	0.0168231	0.0466468		19209	22545	7782	31906	21405	27728		0.394777	0.516895	0.338129	0.477032	0.389535		0.258833	0.415525	0.222302	0.312721	0.272287
1	55499124	rs42290710	0.0593128	0.00574086	0.028249	0.0226273	0.00492547	0.049363		17467	37115	28268	12524	34549	27064		0.322581	0.490411	0.231655	0.155477	0.25		0.797235	0.616895	0.84964	0.922261	0.853682
1	55544288	rs43019505	0.0245576	0.0183873	0.00870959	0.0211426	0.0186423	0.0486291		29776	29637	36793	13713	19713	27243		0.0921659	0.2621	0.123741	0.127208	0.195736		0.0491551	0.147489	0.0661871	0.0671378	0.10562
1	55784222	ss86335520	0.0506799	0.0201542	0.0327198	0.0449616	0.01788	0.0439086		20112	28659	26408	2413	20407	28422		0.517665	0.496804	0.469065	0.484099	0.468992		0.455453	0.528767	0.667626	0.651943	0.488372
1	55832662	ss86315731	0.100728	0.00737355	0.0252682	0.0470178	0.00557513	0.057375		8203	36066	29461	2031	33741	25033		0.399386	0.357078	0.473381	0.533569	0.47093		0.291859	0.225114	0.371942	0.581272	0.334302
1	55930246	rs41594494	0.0232796	0.0233751	0.0593273	0.038797	0.0146153	0.0322518		30327	26856	17398	4026	23629	31537		0.368664	0.440183	0.431655	0.512367	0.418605		0.764977	0.693151	0.677698	0.510601	0.684109
1	56084928	ss86303260	0.0402867	0.00124341	0.00729209	0.00957419	0.0176909	0.0129467		23691	39888	37403	26301	20593	37024		0.11828	0.00639269	0.0935252	0.0424028	0.143411		0.934716	0.996804	0.953237	0.978799	0.916667
1	56193336	rs41621455	0.0618459	0.0256347	0.035033	0.0143758	0.00210087	0.0949766		16727	25679	25562	20313	38043	16706		0.093702	0.46758	0.123741	0.268551	0.178295		0.950077	0.554338	0.933813	0.840989	0.905039
1	56294040	ss86339433	0.062615	0.0261523	0.0170466	0.0125985	0.0494222	0.0173505		16522	25455	32951	22403	3494	35699		0.248848	0.352511	0.47482	0.40636	0.205426		0.847926	0.747945	0.669065	0.712014	0.874031
1	56505444	ss86317746	0.0846551	0.0927341	0.033296	0.0093301	0.000910775	0.121605		11317	5230	26207	26641	39520	12175		0.139785	0.36895	0.564029	0.388693	0.253876		0.928571	0.734247	0.667626	0.699647	0.849806
1	56551196	rs41575389	0.0814886	0.0168809	0.0107136	0.00522189	0.0242781	0.00779139		11959	30485	35872	32538	15187	38429		0.109063	0.343379	0.469065	0.385159	0.180233		0.0545315	0.245662	0.280576	0.291519	0.10562
1	56648072	ss86305129	0.0638588	0.0241197	0.00545098	0.000114128	0.0175652	0.00366947		16212	26445	38239	40453	20709	39582		0.222734	0.416438	0.374101	0.512367	0.391473		0.879416	0.709589	0.766906	0.429329	0.697674
1	56669858	rs41631827	0.0757194	0.0194477	0.0248723	0.00133298	0.0299408	0.0138398		13220	29045	29612	38524	11362	36751		0.221198	0.415525	0.374101	0.515901	0.381783		0.880184	0.709132	0.768345	0.431095	0.702519
1	56706072	rs41575392	0.0638588	0.0241197	0.00545098	0.000114128	0.0193811	0.0076632		16211	26446	38240	40452	19053	38461		0.222734	0.416438	0.374101	0.512367	0.393411		0.120584	0.290411	0.233094	0.570671	0.303295
1	56726646	rs41632560	0.0230557	0.00735122	0.00457269	0.00226951	0.00086535	0.00759843		30435	36083	38640	37072	39571	38484		0.030722	0.347945	0.0848921	0.04947	0.0503876		0.015361	0.221461	0.0438849	0.024735	0.0251938
1	56817352	ss86339056	0.0810902	0.0461537	0.0564863	0.0184643	0.0150399	0.0138538		12048	16605	18263	16117	23208	36748		0.390169	0.373516	0.371223	0.441696	0.405039		0.743472	0.236073	0.748201	0.627208	0.714147
1	56864714	ss86303425	0.101704	0.0307893	0.00447655	0.0352435	0.0277523	0.110755		8051	23158	38683	5235	12698	13916		0.367127	0.326027	0.411511	0.385159	0.457364		0.241935	0.810502	0.284892	0.291519	0.354651
1	56901848	ss86289454	0.0968251	0.0318089	0.0407168	0.00588086	0.011577	0.0661648		8867	22634	23462	31554	26844	22925		0.442396	0.252968	0.430216	0.466431	0.420543		0.357911	0.148402	0.284173	0.332155	0.338178
1	56983259	ss86307790	0.0674689	0.00652941	0.028853	9.96104e-05	0.00684254	0.0177033		15253	36628	28027	40482	32225	35596		0.152074	0.0876712	0.218705	0.289753	0.255814		0.920891	0.956164	0.883453	0.823322	0.858527
1	57050886	ss86282421	0.0164515	0.0125113	0.092333	0.0186686	0.00528234	0.0708728		33208	32955	9388	15942	34111	21792		0.474654	0.434703	0.453237	0.180212	0.282946		0.629032	0.686758	0.678417	0.902827	0.827519
1	57141557	rs41575366	0.00770056	0.0653799	0.111931	0.0141533	0.0281327	0.0508019		37152	10632	6276	20566	12443	26706		0.474654	0.508676	0.503597	0.452297	0.484496		0.572197	0.50274	0.535252	0.724382	0.544574
1	57170980	ss86273594	0.0101487	0.0191816	0.0973287	0.0014258	0.0263111	0.0714357		36026	29185	8474	38383	13694	21668		0.356375	0.505936	0.322302	0.226148	0.354651		0.789555	0.523288	0.810072	0.872792	0.793605
1	57192123	ss117963521	0.0997121	0.0478396	0.0778427	0.0591155	0.0471059	0.0527187		8368	16025	12482	695	4056	26184		0.513057	0.500457	0.490647	0.477032	0.507752		0.534562	0.427397	0.561871	0.482332	0.393411
1	57238377	ss86314501	0.0656362	7.96527e-05	0.00567448	0.0246289	0.0399935	0.0338674		15731	40597	38144	11012	6361	31128		0.471582	0.478539	0.37554	0.39576	0.46124		0.66129	0.625571	0.784892	0.734982	0.649225
1	57290689	ss61529848	0.03481	0.00203897	0.0538683	0.00167228	0.000339304	0.0380097		25746	39400	19066	38009	40241	30038		0.0322581	0.325114	0.0244604	0.0530035	0.0387597		0.016129	0.203653	0.0122302	0.0265018	0.0193798
1	57341049	rs29019616	0.168953	0.0651272	0.0352245	0.0354997	0.0252002	0.113697		1790	10694	25488	5147	14494	13420		0.488479	0.509589	0.516547	0.484099	0.49031		0.569892	0.574429	0.582014	0.567138	0.541667
1	57426987	rs41574696	0.00973774	0.0305805	0.0687886	0.0256692	0.00881298	0.00131246		36218	23269	14719	10361	29926	40226		0.494624	0.463927	0.492086	0.438163	0.482558		0.447005	0.388128	0.27482	0.310954	0.375
1	57623335	ss86280841	0.0525405	0.0366871	0.10324	0.0222333	0.0239538	0.00853829		19509	20464	7520	12831	15443	38217		0.529954	0.275799	0.397122	0.233216	0.337209		0.553763	0.837443	0.784173	0.876325	0.771318
1	57660748	rs41574703	0.0420453	0.0709231	0.124019	0.0222216	0.0482265	0.0283172		23065	9313	4727	12838	3764	32657		0.488479	0.487671	0.500719	0.512367	0.443798		0.443932	0.575342	0.4	0.627208	0.592054
1	57692535	ss86331322	0.00906241	0.0196024	0.0153723	3.73339e-05	0.0289388	0.0320316		36507	28969	33733	40590	11957	31601		0.311828	0.0310502	0.18705	0.0777385	0.182171		0.805684	0.984475	0.905036	0.961131	0.881783
1	57752344	rs41255623	0.0895867	0.0438864	0.0161703	0.00654	0.0210818	0.0255293		10280	17489	33380	30595	17647	33445		0.420891	0.455708	0.526619	0.416961	0.472868		0.6851	0.627854	0.574101	0.632509	0.50969
1	57890954	ss86339163	0.0102751	0.0167536	0.017437	0.00411403	0.0409096	0.0545911		35973	30562	32789	34150	6024	25715		0.310292	0.0319635	0.188489	0.0883392	0.19186		0.806452	0.984018	0.904317	0.95583	0.86531
1	57913747	ss86340931	0.0552015	0.000691095	0.047354	0.0371324	0.031437	0.179513		18679	40228	21196	4567	10441	5431		0.225806	0.385388	0.280576	0.448763	0.27907		0.126728	0.284018	0.161871	0.386926	0.168605
1	57941195	ss86317645	0.0102751	0.0170951	0.0150205	0.00154522	0.0296496	0.0350152		35974	30358	33895	38206	11523	30829		0.310292	0.0310502	0.174101	0.0812721	0.187984		0.193548	0.0155251	0.0870504	0.040636	0.119186
1	58210936	rs41632565	0.0383177	0.0185194	0.0743979	0.0063915	0.0196853	0.0604619		24396	29570	13310	30827	18791	24328		0.325653	0.0356164	0.215827	0.120141	0.360465		0.78341	0.982192	0.880576	0.939929	0.748062
1	58402388	ss86336337	0.00841878	0.0205652	0.0184833	0.00499293	0.0250765	0.0258198		36802	28439	32338	32885	14590	33359		0.311828	0.0328767	0.184173	0.0883392	0.209302		0.19278	0.0164384	0.0935252	0.0441696	0.139535
1	58444431	ss86313052	0.0742236	0.0267557	0.00234136	0.0467285	0.0247714	0.0416742		13584	25150	39630	2078	14821	29043		0.525346	0.482192	0.483453	0.487633	0.515504		0.56682	0.568037	0.628777	0.480565	0.468992
1	58668639	ss86294250	0.0526787	0.0253267	0.130938	0.0147075	0.0404374	0.0376939		19466	25827	4043	19974	6198	30114		0.447005	0.456621	0.507914	0.54417	0.478682		0.306452	0.336073	0.453957	0.530035	0.390504
1	58695977	ss117974889	0.153813	0.0314074	0.11912	0.0118253	0.0370219	0.0143911		2664	22844	5329	23433	7574	36582		0.519201	0.459361	0.507914	0.519435	0.534884		0.52381	0.644292	0.57482	0.563604	0.496124
1	58722694	ss117974886	0.0323651	0.00268499	0.0606294	0.0190396	0.0105076	0.0660658		26661	38979	17047	15583	28036	22955		0.474654	0.106849	0.286331	0.134276	0.401163		0.335637	0.0543379	0.157554	0.0742049	0.268411
1	58760778	ss86330064	0.0182006	0.0280236	0.172459	0.05077	0.0134733	0.20612		32474	24498	1510	1437	24862	3582		0.448541	0.313242	0.530935	0.413428	0.525194		0.64977	0.180365	0.400719	0.333922	0.551357
1	58934843	rs29010381	0.0243928	0.00560214	0.081814	0.00874417	0.0104075	0.0997437		29865	37201	11563	27486	28134	15880		0.3702	0.0776256	0.176978	0.102473	0.162791		0.240399	0.0388128	0.0913669	0.0512367	0.0930233
1	58985342	rs41616212	0.000441904	0.00333443	0.218327	0.0305868	0.00517072	0.146162		40427	38562	416	7424	34263	8810		0.453149	0.266667	0.589928	0.551237	0.536822		0.321813	0.842009	0.621583	0.551237	0.469961
1	59071436	rs41592061	0.0562782	0.0388705	0.244939	0.0139623	0.0151562	0.167812		18348	19542	195	20769	23086	6452		0.450077	0.422831	0.566906	0.568905	0.494186		0.34639	0.682648	0.644604	0.517668	0.440891
1	59256538	rs41667273	0.0397684	0.0142374	0.012755	0.00155045	0.000825564	0.000818817		23873	31959	34947	38200	39623	40389		0.116743	0.0730594	0.146763	0.141343	0.356589		0.935484	0.96347	0.922302	0.925795	0.794574
1	59337004	rs41582534	0.0834796	0.0613657	0.110775	0.00186769	0.00966396	0.0242723		11544	11773	6437	37686	28954	33782		0.502304	0.209132	0.486331	0.4947	0.486434		0.526114	0.110959	0.374101	0.459364	0.528101
1	59409838	ss117963476	0.139841	0.0511637	0.114809	0.0132314	0.00246713	0.0722988		3648	14913	5905	21626	37576	21483		0.430108	0.153425	0.434532	0.491166	0.486434		0.319508	0.0803653	0.27482	0.376325	0.417636
1	59435634	ss117963478	0.205074	0.0165342	0.055463	0.0102301	0.00393499	0.0830606		671	30679	18591	25433	35771	19079		0.459293	0.33242	0.505036	0.522968	0.507752		0.394009	0.210046	0.505755	0.452297	0.50969
1	59463782	ss86298222	0.0685811	0.013294	0.0100587	0.0121617	0.0205024	0.130306		14961	32520	36175	22965	18104	10916		0.130568	0.0465753	0.469065	0.388693	0.176357		0.0683564	0.0232877	0.27482	0.222615	0.0998062
1	59509438	ss117966379	0.0246069	0.00570701	0.0778675	0.000863109	0.00208764	0.0574498		29750	37135	12477	39288	38068	25012		0.0860215	0.0191781	0.136691	0.151943	0.0387597		0.953917	0.990411	0.921583	0.924028	0.98062
1	59561102	rs43237971	0.0801315	0.00985679	0.00127591	0.0248253	0.0422793	0.134012		12270	34529	40096	10879	5516	10392		0.178187	0.449315	0.430216	0.272085	0.217054		0.906298	0.672146	0.748921	0.842756	0.868217
1	59590958	rs42973922	0.0197615	0.020271	0.0513509	0.0107399	0.0220453	0.089962		31820	28593	19833	24781	16865	17693		0.276498	0.396347	0.27482	0.300353	0.160853		0.83871	0.748858	0.835252	0.786219	0.906008
1	59683842	rs41582535	0.0133479	0.0778176	0.0491247	0.00822832	0.00482422	0.0962169		34564	7835	20566	28158	34686	16519		0.394777	0.418265	0.228777	0.204947	0.344961		0.295699	0.277626	0.123022	0.102473	0.224806
1	59754059	ss86325115	0.0823098	0.12255	0.103606	0.0299338	0.0315614	0.146129		11787	2080	7468	7775	10368	8811		0.362519	0.429224	0.62446	0.54417	0.494186		0.789555	0.691324	0.489209	0.409894	0.570736
1	59770920	rs29027437	0.0488392	0.0882286	0.0639775	0.0150196	0.0059949	0.114459		20700	5910	16094	19626	33191	13298		0.419355	0.425571	0.446043	0.24735	0.372093		0.274194	0.286758	0.309353	0.144876	0.242248
1	59796999	rs43239615	0.017278	0.0838696	0.0671501	0.00566528	0.0115539	0.157266		32856	6655	15143	31886	26879	7501		0.453149	0.392694	0.451799	0.441696	0.445736		0.361751	0.265753	0.303597	0.362191	0.414729
1	59824412	rs43240138	0.0117723	0.0861023	0.113262	0.0213009	0.00172144	0.120196		35265	6286	6111	13587	38525	12384		0.485407	0.401826	0.503597	0.448763	0.498062		0.602151	0.724201	0.574101	0.627208	0.547481
1	59852828	rs43240216	0.0096246	0.078237	0.0501459	0.00297326	0.00534209	0.115663		36263	7733	20214	35948	34040	13091		0.0322581	0.399087	0.0992806	0.0212014	0.0697674		0.983871	0.759361	0.948921	0.989399	0.965116
1	59879169	rs41602052	0.00238775	0.0730792	0.0341793	0.0264648	0.00334973	0.145475		39554	8809	25871	9852	36495	8906		0.0291859	0.4	0.0748201	0.0918728	0.0503876		0.0145929	0.242922	0.0388489	0.0530035	0.0251938
1	59971879	rs41630790	0.128735	0.0890756	0.00637496	0.0182059	0.0050231	0.182365		4679	5760	37796	16368	34439	5180		0.417819	0.454795	0.507914	0.40636	0.422481		0.281106	0.314155	0.410791	0.312721	0.358527
1	60008528	rs43241979	0.0585539	0.0940922	0.0479146	0.0408496	0.0141623	0.231801		17685	5041	20992	3394	24149	2377		0.448541	0.49589	0.507914	0.469965	0.459302		0.333333	0.422374	0.495683	0.5	0.361434
1	60082447	rs43241226	0.000815877	0.0680115	0.0802129	0.0203733	0.00238285	0.115406		40232	9947	11930	14372	37688	13127		0.167435	0.417352	0.271942	0.250883	0.20155		0.09447	0.259817	0.167626	0.157244	0.125969
1	60140981	rs43710703	0.0262775	0.0268566	0.13947	0.0274588	0.0206893	0.100401		29079	25110	3313	9224	17966	15750		0.330261	0.473973	0.379856	0.378092	0.319767		0.201997	0.348402	0.258993	0.270318	0.219961
1	60187594	rs41582541	0.00327551	0.0294145	0.0312334	0.0142339	0.0645521	0.154077		39145	23833	27046	20457	1151	7843		0.422427	0.347945	0.421583	0.310954	0.383721		0.357143	0.224201	0.239568	0.176678	0.251938
1	60231667	ss86336402	0.107064	0.0691127	0.0927682	0.0260596	0.0145712	0.0812091		7260	9696	9313	10134	23679	19507		0.288786	0.198174	0.458993	0.39576	0.416667		0.823349	0.890868	0.710072	0.713781	0.723837
1	60254737	rs41601432	0.0778693	0.0670985	0.0254051	0.0418905	0.0171407	0.0629644		12769	10176	29397	3118	21101	23711		0.170507	0.16895	0.369784	0.226148	0.364341		0.0867896	0.0926941	0.207914	0.137809	0.218992
1	60321156	rs43237670	0.0529784	0.00497191	0.105381	0.0102447	0.0125916	0.0558981		19370	37604	7210	25411	25761	25361		0.230415	0.371689	0.289209	0.279152	0.236434		0.864823	0.76484	0.830935	0.853357	0.860465
1	60378888	rs41582543	0.126173	0.00448176	0.0142538	0.0340735	0.00727156	0.10796		4929	37904	34247	5751	31743	14388		0.490015	0.2621	0.433094	0.515901	0.521318		0.370968	0.151142	0.314388	0.367491	0.460271
1	60411957	rs29014975	0.073587	0.0548099	0.0190338	0.0247789	0.00567492	0.0954346		13733	13740	32090	10909	33601	16638		0.330261	0.502283	0.417266	0.480565	0.366279		0.198925	0.422831	0.28777	0.448763	0.237403
1	60435125	ss86311714	0.09065	0.0572929	0.0650938	0.00576822	0.0239566	0.0320946		10060	12965	15752	31727	15439	31579		0.485407	0.520548	0.458993	0.402827	0.414729		0.483871	0.434703	0.422302	0.257951	0.343023
1	60562020	rs42541634	0.000112444	0.0629725	0.131631	0.000969832	0.0670417	0.257633		40587	11299	3979	39100	952	1535		0.330261	0.447489	0.391367	0.438163	0.414729		0.197389	0.307763	0.251799	0.282686	0.290698
1	60691438	rs42542982	0.0404302	0.0239279	0.153845	0.0107941	0.00610487	0.129171		23631	26540	2392	24714	33054	11096		0.0337942	0.482192	0.105036	0.0565371	0.0930233		0.0168971	0.408219	0.0582734	0.0282686	0.0465116
1	60717610	rs42952710	0.0404302	0.026806	0.153845	0.0107941	0.00614855	0.130487		23632	25130	2393	24715	32999	10887		0.0337942	0.485845	0.105036	0.0565371	0.0968992		0.983103	0.582648	0.941727	0.971731	0.95155
1	60753573	rs43114735	7.68367e-05	0.0991169	0.066841	0.00673632	0.0062967	0.163456		40604	4325	15235	30314	32846	6863		0.301075	0.508676	0.346763	0.473498	0.447674		0.178187	0.594977	0.233813	0.35689	0.340116
1	60787763	rs41628641	0.041116	0.020314	0.0102643	0.015928	0.00397209	0.0537965		23380	28570	36063	18639	35729	25907		0.411674	0.206393	0.493525	0.466431	0.478682		0.301075	0.887671	0.466906	0.522968	0.518411
1	60822626	ss86339068	0.216704	0.0110831	0.0561651	0.0143268	0.0267737	0.0598283		500	33825	18376	20352	13360	24470		0.490015	0.175342	0.503597	0.371025	0.476744		0.384793	0.906849	0.48777	0.719081	0.55814
1	60862725	ss117963541	0.118405	0.0652627	0.0674207	0.00385967	0.028014	0.0881258		5796	10666	15066	34543	12536	18027		0.463902	0.46484	0.431655	0.473498	0.505814		0.345622	0.679909	0.353957	0.621908	0.442829
1	60889674	ss117963518	0.0674906	0.0277057	0.0557858	0.0103096	0.0112447	0.0222528		15244	24650	18477	25320	27208	34307		0.225806	0.471233	0.364029	0.243816	0.306202		0.126728	0.652968	0.220863	0.150177	0.178295
1	60930420	ss86294257	0.0259265	0.00789938	0.0497055	0.0264194	0.0341796	0.0766503		29206	35748	20378	9881	8923	20526		0.50384	0.0986301	0.345324	0.212014	0.403101		0.59447	0.948858	0.81295	0.879859	0.709302
1	60956897	rs41255529	0.122392	0.0705249	0.0446287	0.033313	0.00414475	0.178452		5335	9399	22071	6074	35522	5509		0.362519	0.415525	0.453237	0.413428	0.352713		0.241167	0.271689	0.330216	0.280919	0.22093
1	60983992	ss86294004	0.0645438	0.0116134	0.13298	0.00708772	0.0118957	0.0132394		16048	33511	3857	29802	26510	36927		0.434716	0.375342	0.341007	0.522968	0.463178		0.357143	0.248858	0.205036	0.413428	0.324612
1	61026239	rs43243495	0.0590637	0.0482376	0.11699	0.0144643	0.00540051	0.106859		17545	15881	5606	20221	33963	14586		0.210445	0.500457	0.290647	0.374558	0.377907		0.880952	0.556164	0.833094	0.777385	0.764535
1	61069157	rs41582549	0.246454	0.00297556	0.0113487	0.00738684	0.0645337	0.225496		217	38784	35588	29355	1154	2642		0.494624	0.390868	0.477698	0.4947	0.478682		0.552995	0.257534	0.384173	0.533569	0.481589
1	61125554	rs41630820	0.0531528	0.0753403	0.0583668	0.0119563	0.0103451	0.0826398		19299	8298	17674	23259	28209	19173		0.397849	0.510502	0.548201	0.332155	0.498062		0.727343	0.464384	0.558993	0.816254	0.609496
1	61155727	ss86287861	0.0553011	0.011751	0.0769039	0.00962613	0.0136991	0.0385027		18644	33426	12689	26227	24621	29910		0.427035	0.423744	0.310791	0.325088	0.296512		0.305684	0.273973	0.164029	0.204947	0.185078
1	61228131	ss86326973	0.025359	0.0384016	0.00365423	0.00532245	0.0317222	0.138858		29417	19723	39045	32396	10276	9770		0.465438	0.277626	0.51223	0.318021	0.496124		0.642857	0.153425	0.522302	0.219081	0.348837
1	61259392	rs43241401	0.0469551	0.017476	0.0667962	0.019273	0.0178279	0.139899		21342	30152	15250	15385	20461	9634		0.0675883	0.313242	0.0748201	0.130742	0.125969		0.0337942	0.190411	0.0402878	0.0724382	0.0687984
1	61286751	ss86324603	0.0275021	0.0174608	0.0243142	0.0172215	0.00285142	0.0226495		28600	30162	29829	17350	37099	34185		0.301075	0.401826	0.355396	0.420495	0.370155		0.198157	0.734247	0.223741	0.340989	0.214147
1	61329180	rs41620345	0.102918	0.066038	0.0155127	0.0100154	0.0326597	0.1679		7861	10446	33688	25723	9766	6443		0.175115	0.444749	0.161151	0.335689	0.156977		0.115207	0.299087	0.0892086	0.227915	0.0881783
1	61357379	rs43113585	0.0101314	0.017812	0.0179308	0.0365229	0.0268874	0.116145		36035	29951	32581	4787	13288	13007		0.337942	0.420091	0.368345	0.431095	0.532946		0.227343	0.305936	0.241727	0.575972	0.427326
1	61381912	rs29016420	0.0886956	0.0580013	0.0358622	0.0314309	0.0474655	0.0652505		10456	12758	25265	6995	3957	23151		0.376344	0.499543	0.418705	0.530035	0.341085		0.243472	0.446119	0.294245	0.402827	0.224806
1	61450475	ss105246696	0.00122455	0.0161162	0.00658137	0.0186843	0.00511806	0.013633		40054	30903	37711	15925	34334	36810		0.453149	0.153425	0.335252	0.537102	0.565891		0.306452	0.0894977	0.207914	0.487633	0.457364
1	61469035	ss86291663	0.00514424	0.0173492	0.0196574	0.0186843	0.00511806	0.0213735		38324	30220	31841	15926	34333	34557		0.454685	0.152511	0.336691	0.537102	0.565891		0.694316	0.910046	0.791367	0.512367	0.542636
1	61508119	ss61480027	0.0706666	0.0406919	0.0974354	0.0020558	0.0273115	0.0758308		14443	18807	8457	37396	12989	20687		0.261137	0.0465753	0.302158	0.236749	0.147287		0.827957	0.976712	0.818705	0.860424	0.912791
1	61530474	rs43239756	0.111892	0.089047	0.0372157	0.00745765	0.0256539	0.114366		6612	5766	24742	29237	14158	13314		0.182796	0.43105	0.261871	0.381625	0.271318		0.888633	0.705023	0.840288	0.756184	0.839147
1	61540639	rs41597969	0.11772	0.089047	0.0372157	0.00745765	0.0256539	0.118078		5866	5767	24743	29238	14159	12709		0.18126	0.43105	0.261871	0.381625	0.271318		0.889401	0.705023	0.840288	0.756184	0.839147
1	61652849	rs43238189	0.0148588	0.0634731	0.0210264	0.0287116	0.0157846	0.145016		33895	11160	31255	8469	22432	8958		0.400922	0.492237	0.470504	0.44523	0.434109		0.292627	0.60137	0.371942	0.385159	0.364341
1	61681629	rs41601490	0.0510306	0.0324747	0.0690434	0.00135071	0.000536841	0.111443		19983	22340	14639	38503	40022	13799		0.365591	0.509589	0.476259	0.441696	0.403101		0.259601	0.554338	0.33741	0.273852	0.25969
1	61749066	rs43237323	0.0312066	0.0142204	0.0760604	0.0266319	0.0231266	0.150793		27116	31973	12877	9754	16053	8205		0.093702	0.425571	0.0776978	0.24735	0.0930233		0.0483871	0.307763	0.0402878	0.144876	0.0465116
1	61777879	rs41630825	0.0395366	0.126668	0.0118731	0.00287851	0.0120966	0.119712		23972	1814	35347	36084	26289	12456		0.284178	0.518721	0.313669	0.30742	0.403101		0.162058	0.581735	0.189928	0.206714	0.30814
1	61806466	rs43245227	0.122759	0.0954741	0.049385	0.0161479	0.0270183	0.0416874		5294	4815	20486	18401	13201	29036		0.371736	0.490411	0.477698	0.54417	0.505814		0.215054	0.644292	0.343885	0.427562	0.493217
1	61832670	ss86328156	0.00134185	0.0884399	0.116156	0.00582086	0.0100024	0.17424		39988	5870	5740	31653	28572	5879		0.172043	0.395434	0.21295	0.310954	0.205426		0.0890937	0.253425	0.120863	0.180212	0.108527
1	61900596	rs43244288	0.0232326	0.00818335	0.0021305	0.0315712	0.0348115	0.084929		30349	35551	39721	6928	8610	18675		0.0998464	0.446575	0.25036	0.332155	0.30814		0.947005	0.647032	0.857554	0.809187	0.797481
1	61936456	rs29018897	0.184533	0.0129593	0.127013	0.00618629	0.00919781	0.132939		1214	32731	4402	31120	29483	10541		0.473118	0.176256	0.479137	0.431095	0.478682		0.450077	0.096347	0.446763	0.303887	0.38469
1	61996164	ss86294598	0.0589548	0.0439271	0.0454031	0.00333252	0.0140583	0.121439		17575	17473	21833	35365	24249	12200		0.410138	0.249315	0.523741	0.512367	0.443798		0.68126	0.852511	0.6	0.676678	0.677326
1	62046242	rs42760214	0.0252955	0.0716555	0.0776867	0.00194086	0.0216635	0.0748872		29441	9143	12505	37584	17168	20891		0.047619	0.505936	0.120863	0.0388693	0.120155		0.97619	0.52968	0.938129	0.980565	0.939922
1	62104120	rs41629099	0.0442311	0.0620295	0.0692965	0.00473793	0.0282712	0.0750897		22274	11545	14580	33268	12350	20847		0.0568356	0.49863	0.12518	0.0388693	0.127907		0.971582	0.53242	0.935971	0.980565	0.936047
1	62124386	ss61513853	0.0807777	0.000241678	0.0245542	0.0118688	0.0405478	0.0721454		12114	40498	29738	23377	6161	21522		0.298003	0.083105	0.356835	0.402827	0.304264		0.170507	0.0415525	0.241727	0.250883	0.190891
1	62184184	ss86288046	0.0761016	0.0149161	0.00757923	0.0115676	0.0486939	0.0505646		13139	31564	37269	23750	3665	26757		0.470046	0.440183	0.543885	0.409894	0.507752		0.634409	0.663927	0.441727	0.318021	0.482558
1	62251590	rs43174724	0.0444699	0.0588818	0.0549085	0.00844856	0.00362858	0.0442422		22189	12487	18738	27888	36150	28338		0.0691244	0.499543	0.182734	0.0424028	0.174419		0.0345622	0.454338	0.0956835	0.0212014	0.0872093
1	62344691	rs41612071	0.0922965	0.0611752	0.052364	0.0214034	0.00146643	0.102893		9749	11823	19523	13509	38838	15268		0.451613	0.292237	0.417266	0.349823	0.476744		0.311828	0.16621	0.302158	0.231449	0.383721
1	62607089	rs42916147	0.0800673	0.0956411	0.090462	0.0292806	0.0376477	0.170499		12285	4791	9755	8137	7313	6211		0.497696	0.49863	0.490647	0.540636	0.47093		0.560676	0.461187	0.632374	0.475265	0.617248
1	62652993	rs41629101	0.00876382	0.074059	0.045888	0.00104477	0.0055291	0.0990237		36643	8577	21696	38997	33801	16016		0.015361	0.284932	0.0201439	0.024735	0.0232558		0.00768049	0.161644	0.0100719	0.0123675	0.0116279
1	62742180	rs41664520	0.0830755	0.0104611	0.028639	0.00641092	0.0195433	0.108704		11630	34176	28110	30792	18887	14251		0.138249	0.0767123	0.368345	0.233216	0.273256		0.0721966	0.0383562	0.207194	0.141343	0.150194
1	62811670	rs43242089	0.15108	0.0604314	0.093502	0.0678712	0.0227004	0.338726		2826	12038	9160	284	16356	347		0.511521	0.480365	0.486331	0.416961	0.459302		0.450845	0.641096	0.42446	0.625442	0.580426
1	62842581	rs43242760	0.0389747	0.0982248	0.0816323	0.00615993	0.0522719	0.274114		24178	4440	11604	31162	2835	1120		0.430108	0.461187	0.4	0.402827	0.44186		0.278034	0.339269	0.282014	0.236749	0.319767
1	62873964	ss86293031	0.169733	0.0364595	0.0303953	0.0201417	0.0461111	0.246152		1757	20565	27394	14580	4323	1853		0.399386	0.0712329	0.284892	0.166078	0.207364		0.261137	0.0356164	0.151079	0.0865724	0.123062
1	62943586	rs43243181	0.00296329	0.0569541	0.0572291	0.00354098	0.00709504	0.0868391		39299	13046	18039	35028	31956	18302		0.030722	0.378082	0.0330935	0.0282686	0.0484496		0.984639	0.761644	0.983453	0.985866	0.975775
1	62968592	ss86336760	0.024779	0.0352058	0.135098	0.0144056	0.0379678	0.110542		29682	21126	3658	20280	7177	13950		0.417819	0.0812785	0.467626	0.321555	0.420543		0.242704	0.0424658	0.32446	0.220848	0.285853
1	62998921	ss86338540	0.186411	0.0337968	0.035784	0.00851408	0.0245438	0.183776		1148	21766	25290	27809	15006	5074		0.422427	0.0630137	0.269065	0.116608	0.199612		0.72427	0.968493	0.853957	0.938163	0.880814
1	63025706	ss86331246	0.0929218	0.0422709	0.0123629	0.0059791	0.000774048	0.0263116		9622	18140	35132	31420	39712	33223		0.497696	0.491324	0.529496	0.335689	0.523256		0.41321	0.557078	0.542446	0.249117	0.482558
1	63061634	rs42779775	0.068752	0.0413113	0.00232734	0.0174382	0.00804461	0.113233		14935	18543	39640	17137	30828	13496		0.250384	0.336073	0.161151	0.40636	0.217054		0.860983	0.79726	0.910791	0.736749	0.872093
1	63098616	ss86306415	0.156603	0.0374817	0.0490644	0.00997313	0.0481027	0.102763		2489	20097	20592	25783	3794	15298		0.482335	0.488584	0.503597	0.427562	0.503876		0.434716	0.411416	0.497842	0.712014	0.476744
1	63127376	rs42624841	0.176129	0.0943773	0.0784395	0.00233338	0.0357818	0.306892		1486	4988	12339	36973	8138	625		0.428571	0.516895	0.494964	0.45583	0.414729		0.303379	0.505936	0.391367	0.344523	0.350775
1	63159279	ss86313070	0.0507941	0.017682	0.0601034	0.0478363	0.0216921	0.104635		20073	30022	17183	1899	17135	14951		0.24424	0.245662	0.235971	0.40636	0.399225		0.134409	0.138356	0.145324	0.25265	0.261628
1	63199096	rs42409620	0.0951911	0.100221	0.0259114	0.0199068	0.0471355	0.3195		9186	4181	29197	14810	4048	503		0.454685	0.52968	0.546763	0.381625	0.494186		0.462366	0.555251	0.522302	0.268551	0.38469
1	63235795	ss86338870	0.0440237	0.0628565	0.0588895	0.0227573	0.0195163	0.167459		22345	11335	17520	12432	18917	6485		0.376344	0.310502	0.289209	0.459364	0.47093		0.25576	0.2	0.15036	0.332155	0.328488
1	63319072	rs29016002	0.105977	0.020796	0.0329048	0.0189119	0.0701196	0.117569		7427	28319	26340	15701	758	12786		0.509985	0.255708	0.482014	0.4947	0.494186		0.480799	0.140639	0.402158	0.551237	0.493217
1	63372417	rs41570239	0.0408353	0.0753471	0.11793	0.0424803	0.0131508	0.0791874		23481	8295	5471	2960	25181	19967		0.473118	0.525114	0.535252	0.279152	0.399225		0.631336	0.478082	0.545324	0.821555	0.74031
1	63421529	ss86325441	0.184514	0.0230159	0.0768878	0.0150015	0.00430537	0.0979541		1215	27037	12694	19648	35338	16197		0.483871	0.493151	0.471942	0.45583	0.515504		0.526114	0.6	0.653237	0.584806	0.52907
1	63445511	rs41566184	0.116858	0.0619105	0.019096	0.00964054	0.0381449	0.192209		5968	11584	32066	26208	7093	4480		0.41321	0.358904	0.332374	0.265018	0.312016		0.695084	0.779452	0.802158	0.84629	0.797481
1	63491880	rs43243803	0.104476	0.0236296	0.0995294	0.00484287	0.00553388	0.0921531		7631	26699	8103	33116	33792	17258		0.27957	0.505023	0.282014	0.0848057	0.182171		0.158218	0.481735	0.161151	0.0424028	0.0930233
1	63527394	rs43709934	0.0776932	0.129851	0.100115	0.0480546	0.0323704	0.0892377		12813	1642	8032	1856	9938	17836		0.382488	0.39726	0.378417	0.310954	0.389535		0.281874	0.710959	0.252518	0.194346	0.250969
1	63575356	rs41571544	0.035577	0.00908896	0.000669937	0.0140592	0.0366021	0.0334223		25459	34985	40377	20651	7752	31236		0.121352	0.0694064	0.158273	0.141343	0.108527		0.93318	0.965297	0.913669	0.922261	0.94186
1	63653354	rs41609561	0.0763513	0.00827758	0.0431613	0.0248114	0.0249354	0.0705101		13081	35484	22611	10887	14687	21878		0.308756	0.117808	0.238849	0.491166	0.405039		0.178955	0.0625571	0.135252	0.355124	0.281977
1	63706033	ss86338054	0.06048	0.00619603	0.0070927	0.027795	0.0226698	0.0908633		17111	36826	37491	9024	16386	17512		0.311828	0.136986	0.294964	0.519435	0.430233		0.816436	0.923288	0.830935	0.595406	0.70155
1	63742577	rs41624979	0.0482761	0.0127381	0.0532224	0.0183758	0.0487601	0.19367		20861	32839	19262	16215	3646	4368		0.402458	0.158904	0.407194	0.480565	0.51938		0.731183	0.910502	0.734532	0.427562	0.546512
1	63799085	ss86279693	0.0441983	0.00437171	0.0142575	0.0167386	0.0291295	0.0383759		22284	37969	34244	17827	11824	29940		0.463902	0.136073	0.440288	0.5053	0.517442		0.625192	0.926484	0.683453	0.471731	0.528101
1	63825188	rs41611740	0.0819647	0.00751863	0.00436022	0.0326183	0.0349738	0.129295		11855	35975	38732	6386	8515	11076		0.294931	0.109589	0.297842	0.512367	0.459302		0.179724	0.0593607	0.176259	0.443463	0.347868
1	63951419	ss86329122	0.0932607	0.106551	0.110647	0.0326969	0.0325884	0.0575428		9558	3480	6456	6341	9818	24983		0.49616	0.327854	0.500719	0.353357	0.467054		0.486175	0.784932	0.384173	0.226148	0.402132
1	64031787	ss86305570	0.120871	0.130745	0.0253855	0.0227703	0.0495431	0.247891		5507	1590	29404	12419	3467	1799		0.486943	0.494977	0.523741	0.537102	0.5		0.450845	0.556164	0.640288	0.540636	0.567829
1	64077996	rs41806014	0.0994275	0.0134529	0.146205	0.0074119	0.019035	0.05884		8411	32426	2838	29314	19364	24686		0.419355	0.526941	0.516547	0.498233	0.521318		0.301843	0.486301	0.426619	0.542403	0.458333
1	64145803	rs41805548	0.116389	0.0186934	0.0352767	0.0296386	0.0191028	0.0641452		6030	29460	25473	7943	19308	23422		0.442396	0.49589	0.592806	0.522968	0.563953		0.635945	0.525571	0.444604	0.487633	0.499031
1	64253061	rs41611148	0.0140057	0.00294239	0.063215	0.00607511	0.0129732	0.0350421		34276	38806	16305	31285	25370	30819		0.0353303	0.484018	0.109353	0.0388693	0.108527		0.0176651	0.40274	0.0561151	0.0194346	0.0542636
1	64276370	rs42803861	0.00873721	0.0726094	0.044045	0.00589777	0.00985247	0.0890965		36658	8913	22285	31529	28746	17855		0.0399386	0.400913	0.0820144	0.106007	0.127907		0.0199693	0.262557	0.0410072	0.0530035	0.0736434
1	64301934	rs42803894	0.0472199	0.0410567	0.0508089	0.0176706	0.00302235	0.0443514		21244	18645	19999	16876	36910	28309		0.459293	0.459361	0.458993	0.452297	0.457364		0.349462	0.354795	0.370504	0.34629	0.356589
1	64322900	rs41804694	0.0055932	0.0432842	0.0373661	0.0241003	0.00281482	0.0334271		38115	17722	24669	11412	37145	31234		0.508449	0.521461	0.502158	0.466431	0.47093		0.519969	0.515525	0.521583	0.424028	0.514535
1	64445959	ss86307028	0.0674772	0.118937	0.0376306	0.00559143	0.0197443	0.193775		15251	2335	24556	31976	18742	4359		0.460829	0.505023	0.430216	0.459364	0.399225		0.675883	0.458904	0.684173	0.597173	0.72093
1	64474719	ss86289280	0.0584093	0.121786	0.0094722	0.00431148	0.00534436	0.201888		17724	2132	36462	33890	34035	3835		0.465438	0.50411	0.447482	0.45583	0.395349		0.327957	0.541553	0.328777	0.408127	0.292636
1	64501909	rs43662807	0.0282258	0.0426669	0.0312451	0.00159365	0.00560743	0.0403321		28302	17980	27043	38134	33692	29408		0.0798771	0.377169	0.057554	0.04947	0.0872093		0.0399386	0.247032	0.028777	0.024735	0.0474806
1	64525174	rs43662824	0.0282258	0.0389108	0.0312451	0.00159365	0.00560743	0.0352515		28303	19529	27044	38135	33693	30768		0.0798771	0.376256	0.057554	0.04947	0.0872093		0.960061	0.752511	0.971223	0.975265	0.952519
1	64554382	rs43652248	0.0177151	0.0455157	0.0561909	0.00183969	0.0031582	0.043596		32673	16852	18366	37730	36729	28509		0.0752688	0.376256	0.0302158	0.0388693	0.0523256		0.962366	0.753425	0.984892	0.980565	0.971899
1	64592861	ss117963560	0.0126348	0.0408317	0.104502	0.0462373	0.0162225	0.0075482		34877	18745	7333	2170	21977	38493		0.46851	0.452968	0.515108	0.477032	0.513566		0.521505	0.345205	0.482014	0.680212	0.456395
1	64629383	rs43653256	0.0335573	0.0436805	0.0786984	0.0446927	0.028599	0.0412112		26192	17563	12287	2476	12163	29165		0.466974	0.453881	0.517986	0.466431	0.532946		0.528418	0.345662	0.523741	0.689046	0.531977
1	64667900	rs43241821	0.00182877	0.0347032	0.0992607	0.0141954	0.010639	0.109153		39784	21332	8152	20503	27864	14174		0.124424	0.510502	0.16259	0.166078	0.217054		0.0683564	0.506393	0.0899281	0.090106	0.112403
1	64730690	rs43242656	0.0106726	0.0326643	0.0957208	0.000499041	0.0183321	0.0202381		35795	22261	8757	39863	20019	34873		0.0721966	0.492237	0.130935	0.0530035	0.129845		0.0407066	0.423288	0.071223	0.0265018	0.0649225
1	64766940	ss86301890	0.0630825	0.0292055	0.0276803	0.0358565	0.013465	0.0197885		16386	23923	28487	5029	24868	34993		0.471582	0.263014	0.381295	0.452297	0.472868		0.324885	0.155251	0.253957	0.328622	0.405039
1	64788160	rs43242686	0.0944909	0.09403	0.0499674	0.0279667	0.0104531	0.122831		9335	5049	20271	8928	28087	11985		0.474654	0.50411	0.509353	0.519435	0.467054		0.369432	0.536073	0.470504	0.517668	0.351744
1	64864266	rs43243263	0.100481	0.0635091	0.0985229	0.0189737	0.0252971	0.0497727		8249	11150	8275	15639	14430	26960		0.549923	0.493151	0.494964	0.44523	0.457364		0.50384	0.553425	0.533813	0.289753	0.368217
1	64908763	ss86320188	0.0311758	0.0397955	0.0744511	0.0313646	0.00151457	0.141764		27127	19176	13296	7036	38786	9399		0.228879	0.0995434	0.38705	0.452297	0.313953		0.123656	0.0534247	0.24964	0.339223	0.199612
1	64955929	ss86339635	0.00508396	0.0557579	0.0518699	0.0197867	0.00140719	0.0667025		38350	13426	19684	14915	38903	22798		0.305684	0.418265	0.116547	0.162544	0.335271		0.162058	0.294064	0.0582734	0.0848057	0.198643
1	64990681	rs43233287	0.0516039	0.0494461	0.0401705	0.0297991	0.0148089	0.0409563		19796	15460	23648	7837	23460	29236		0.486943	0.466667	0.480576	0.477032	0.457364		0.363287	0.363014	0.365468	0.560071	0.346899
1	65025357	ss117966308	0.0380117	0.0159183	0.117447	0.0093655	0.00659511	0.0769578		24504	31018	5544	26596	32522	20458		0.291859	0.140639	0.313669	0.123675	0.296512		0.175115	0.0739726	0.2	0.0618375	0.181202
1	65082461	ss86297322	0.0038472	0.00524136	0.206533	0.0288419	0.0273717	0.234939		38915	37420	572	8389	12947	2236		0.428571	0.192694	0.461871	0.303887	0.484496		0.705837	0.896347	0.635252	0.819788	0.591085
1	65103965	rs43235097	0.0660021	0.0763795	0.176232	0.021938	0.0144423	0.168951		15633	8101	1352	13065	23823	6343		0.443932	0.49863	0.382734	0.325088	0.341085		0.334101	0.512329	0.233094	0.243816	0.232558
1	65126749	rs43235106	0.111576	0.0496705	0.125385	0.00500078	0.0520742	0.162271		6659	15393	4572	32874	2882	7005		0.513057	0.492237	0.503597	0.452297	0.494186		0.585253	0.620548	0.591367	0.413428	0.617248
1	65171617	ss117966079	0.138433	0.063208	0.00650013	0.0386362	0.0251365	0.0278227		3758	11238	37742	4076	14546	32804		0.431644	0.506849	0.346763	0.321555	0.30814		0.294163	0.50274	0.219424	0.227915	0.196705
1	65203417	rs41622147	0.075435	0.0161049	0.0886252	0.0135482	0.0142324	0.0142111		13291	30909	10125	21263	24067	36633		0.262673	0.494064	0.204317	0.219081	0.189922		0.85023	0.573973	0.880576	0.862191	0.881783
1	65226899	ss86341192	0.133125	0.0451757	0.155181	0.00159516	0.0465935	0.163435		4234	16976	2293	38131	4181	6867		0.470046	0.478539	0.358273	0.413428	0.437984		0.368664	0.357991	0.213669	0.295053	0.350775
1	65252905	ss86274339	0.091023	0.00799397	0.0184759	0.0158603	0.0113824	0.0262827		9994	35681	32343	18717	27058	33232		0.282642	0.126027	0.14964	0.162544	0.306202		0.170507	0.0657534	0.0748201	0.0883392	0.180233
1	65276480	rs43235999	0.0969401	0.0614405	0.175136	0.034591	0.00462008	0.112436		8837	11752	1396	5515	34920	13634		0.486943	0.468493	0.451799	0.522968	0.422481		0.616743	0.651598	0.647482	0.512367	0.680233
1	65338549	rs43236849	0.0337116	0.000161259	0.100668	0.0621424	0.0173272	0.0672371		26140	40549	7944	521	20935	22666		0.459293	0.499543	0.497842	0.484099	0.467054		0.324885	0.543836	0.480576	0.591873	0.584302
1	65410263	ss86284784	0.0183563	0.00651466	0.0137023	0.00956237	0.0227679	0.00421349		32398	36634	34486	26316	16307	39424		0.182796	0.0958904	0.266187	0.0883392	0.284884		0.899386	0.949315	0.836691	0.95583	0.842054
1	65433706	rs43237846	0.0801855	0.0161221	0.0815821	0.0428228	0.0337698	0.101784		12255	30901	11613	2868	9159	15476		0.422427	0.502283	0.425899	0.363958	0.484496		0.297235	0.538813	0.346763	0.234982	0.463178
1	65466612	rs43237880	0.0936022	0.0135716	0.10774	0.0401122	0.00562817	0.0685278		9502	32366	6863	3603	33660	22351		0.336406	0.515068	0.418705	0.5053	0.389535		0.206605	0.488584	0.284173	0.386926	0.266473
1	65495613	rs43238752	0.0914324	0.00477278	0.118852	0.0184597	0.0477324	0.0654405		9916	37729	5362	16123	3890	23102		0.447005	0.500457	0.509353	0.491166	0.523256		0.321813	0.53516	0.453237	0.390459	0.488372
1	65522044	rs41575644	0.0978792	0.0075339	0.110486	0.0160648	0.0419974	0.0527758		8686	35964	6480	18490	5612	26166		0.44086	0.499543	0.510791	0.480565	0.513566		0.68126	0.465297	0.554676	0.636042	0.518411
1	65556352	rs43238756	0.00144931	0.00553012	0.0614828	0.0042576	0.0179752	0.00203553		39932	37253	16826	33971	20318	40015		0.0399386	0.489498	0.116547	0.0530035	0.114341		0.0199693	0.418265	0.0640288	0.0265018	0.0571705
1	65580210	ss117966330	0.071727	0.0237011	0.0442084	0.0166114	0.0168719	0.033838		14193	26656	22217	17960	21360	31134		0.385561	0.181735	0.479137	0.462898	0.455426		0.748848	0.901826	0.679856	0.662544	0.735465
1	65624310	rs29014781	0.0248039	0.00204599	0.120738	0.00564441	0.0214758	0.0034417		29666	39395	5107	31911	17337	39664		0.430108	0.502283	0.404317	0.459364	0.503876		0.715822	0.494064	0.695683	0.618375	0.540698
1	65663517	rs41575645	0.0322673	0.00204599	0.111256	0.00317056	0.0330501	0.0160336		26698	39396	6373	35646	9553	36116		0.408602	0.502283	0.368345	0.448763	0.498062		0.732719	0.494064	0.728058	0.623675	0.547481
1	65769328	rs43239658	0.00848322	0.0453477	0.00943646	0.00676666	0.0803291	0.226507		36774	16913	36475	30267	319	2599		0.322581	0.493151	0.58705	0.44523	0.393411		0.798771	0.541553	0.526619	0.724382	0.712209
1	65820557	ss86291952	0.0635067	0.0129701	0.0150432	0.0252401	0.028545	0.088087		16292	32726	33878	10620	12197	18033		0.168971	0.0821918	0.135252	0.0530035	0.141473		0.906298	0.956164	0.928058	0.973498	0.929264
1	65937547	ss86313851	0.0735923	0.00324933	0.0524303	0.0275798	0.0337512	0.0314839		13729	38617	19505	9154	9167	31754		0.124424	0.0511416	0.164029	0.434629	0.317829		0.936252	0.973516	0.907914	0.719081	0.794574
1	65992275	rs43239719	0.00865739	0.0292831	0.0325954	0.0201923	0.0531412	0.116868		36691	23889	26469	14538	2667	12907		0.493088	0.492237	0.479137	0.491166	0.463178		0.612135	0.422374	0.52446	0.560071	0.40407
1	66017181	rs43168866	0.0401339	0.0185561	0.00305008	0.0235855	0.0525588	0.11142		23739	29540	39297	11783	2784	13802		0.443932	0.493151	0.476259	0.498233	0.467054		0.684332	0.463927	0.553237	0.570671	0.452519
1	66121259	ss86287891	0.0156431	0.0502748	0.0360212	0.0301185	0.0400998	0.0844272		33560	15192	25193	7667	6328	18787		0.341014	0.0630137	0.343885	0.367491	0.467054		0.228879	0.0333333	0.241007	0.240283	0.32655
1	66139653	ss86337234	0.0651087	0.00105629	0.0744092	0.0482425	0.0365817	0.135247		15895	40008	13307	1823	7765	10242		0.466974	0.164384	0.454676	0.413428	0.478682		0.632873	0.911416	0.669065	0.740283	0.64438
1	66188527	ss86320655	0.0252119	0.0495253	0.0434585	0.00958747	0.0657307	0.269204		29472	15435	22494	26279	1048	1232		0.499232	0.338813	0.529496	0.522968	0.521318		0.592166	0.218721	0.446043	0.547703	0.545543
1	66230091	rs41575648	0.11277	0.0192356	0.0464861	0.0341898	0.0120598	0.0760174		6507	29145	21513	5694	26326	20645		0.490015	0.283105	0.48777	0.378092	0.465116		0.523041	0.828311	0.55036	0.249117	0.498062
1	66252625	ss105246055	0.0398085	0.0113962	0.0653991	0.0227603	0.00803262	0.0264216		23862	33637	15680	12429	30839	33193		0.167435	0.0374429	0.119424	0.367491	0.135659		0.09447	0.0187215	0.0611511	0.222615	0.0717054
1	66344261	ss105246057	0.063703	0.0187926	0.0668496	0.00865504	0.00279634	0.0442124		16247	29403	15232	27615	37175	28344		0.213518	0.0712329	0.169784	0.166078	0.149225		0.871736	0.964384	0.909353	0.916961	0.917636
1	66398856	ss86340622	0.0599325	0.0667347	0.0928906	0.00249661	0.0239459	0.071345		17288	10286	9289	36702	15451	21684		0.491551	0.358904	0.497842	0.40636	0.531008		0.511521	0.240639	0.535252	0.743816	0.525194
1	66483743	rs41633073	0.0667521	0.0640376	0.134136	0.00218822	0.000882705	0.131953		15444	10994	3742	37219	39548	10665		0.351767	0.182648	0.430216	0.243816	0.47093		0.234255	0.0977169	0.318705	0.136042	0.375
1	66519111	rs41633072	0.0583671	0.0640376	0.129592	0.00128776	0.00695724	0.140985		17739	10995	4161	38600	32103	9498		0.348694	0.182648	0.428777	0.236749	0.474806		0.232719	0.0977169	0.309353	0.128975	0.363372
1	66604133	ss86313185	0.0583671	0.0640376	0.130354	0.00128776	0.00647016	0.141175		17740	10996	4103	38601	32647	9478		0.348694	0.182648	0.430216	0.236749	0.472868		0.232719	0.0977169	0.310072	0.128975	0.362403
1	66630647	ss86297710	0.0583671	0.0640376	0.129592	0.00128776	0.00647016	0.140207		17741	10997	4162	38599	32648	9591		0.348694	0.182648	0.428777	0.236749	0.472868		0.767281	0.902283	0.690647	0.871025	0.637597
1	66668755	rs43741403	0.0726328	0.0321871	0.12826	0.0373453	0.00969852	0.0320203		13973	22455	4298	4492	28910	31607		0.376344	0.278539	0.479137	0.353357	0.50969		0.260369	0.175799	0.416547	0.240283	0.421512
1	66696653	ss86339764	0.146339	0.0207499	0.205884	0.00462103	0.00633544	0.0714953		3155	28345	580	33429	32803	21654		0.482335	0.23379	0.490647	0.501767	0.536822		0.58679	0.863014	0.514388	0.597173	0.572674
1	66721297	ss86325330	0.0509944	0.0178554	0.103324	0.00289148	0.00811395	0.0781064		19994	29929	7508	36065	30733	20195		0.139785	0.0465753	0.2	0.229682	0.228682		0.077573	0.0232877	0.118705	0.114841	0.145349
1	66759099	rs41255415	0.110892	0.0342138	0.124685	0.022115	0.0585352	0.0814629		6755	21586	4640	12925	1814	19445		0.456221	0.234703	0.47482	0.39576	0.443798		0.341782	0.144749	0.384173	0.254417	0.320736
1	66797315	ss86322599	0.161205	0.0193067	0.100348	0.0267141	0.072534	0.138389		2193	29109	7990	9697	614	9842		0.40553	0.125114	0.366906	0.201413	0.331395		0.276498	0.0671233	0.241007	0.107774	0.219961
1	66864968	rs41633058	0.00050844	0.0196233	0.0451495	0.00829366	0.0207295	0.0169678		40389	28958	21905	28071	17933	35816		0.0906298	0.423744	0.256115	0.233216	0.180233		0.0453149	0.67032	0.139568	0.130742	0.0978682
1	67055698	ss86334028	0.00443019	0.0166783	0.0400151	0.026845	0.00818691	0.0421748		38651	30601	23701	9607	30642	28917		0.122888	0.127854	0.310791	0.268551	0.139535		0.0614439	0.0648402	0.165468	0.159011	0.0717054
1	67083238	rs43244070	0.208072	0.0503953	0.0670863	0.0234867	0.0145885	0.0460813		631	15138	15158	11861	23657	27877		0.394777	0.423744	0.392806	0.349823	0.294574		0.727343	0.669406	0.718705	0.786219	0.815891
1	67115284	rs43244044	0.0240972	0.0429129	0.0791904	0.00451449	0.0105972	0.086674		29996	17864	12159	33591	27915	18334		0.158218	0.416438	0.208633	0.0918728	0.129845		0.917819	0.706849	0.872662	0.954064	0.92345
1	67160040	rs43243282	0.0806517	0.0348757	0.0916508	0.0100134	0.0174105	0.077733		12147	21260	9513	25724	20852	20284		0.282642	0.472146	0.493525	0.385159	0.335271		0.824885	0.60137	0.658273	0.754417	0.778101
1	67212088	ss86302008	0.0916538	0.0495391	0.0256906	0.0419408	0.0258099	0.0255892		9869	15431	29276	3104	14041	33427		0.265745	0.417352	0.438849	0.314488	0.296512		0.84255	0.683562	0.714388	0.80742	0.809109
1	67257036	rs43243670	0.0167286	0.0662158	0.0480303	0.00548097	0.00414956	0.0992369		33088	10399	20953	32144	35517	15973		0.0230415	0.43379	0.0417266	0.04947	0.0465116		0.0115207	0.314612	0.0208633	0.024735	0.0232558
1	67286095	ss86306999	0.00689845	0.0208268	0.0122761	0.0324353	0.0313995	5.31731e-05		37539	28296	35171	6481	10467	40621		0.459293	0.207306	0.489209	0.381625	0.507752		0.364823	0.882648	0.365468	0.265018	0.488372
1	67310117	rs43235351	0.0455179	0.011182	0.0149682	0.0107943	0.0285027	0.0599605		21822	33767	33925	24713	12219	24439		0.396313	0.496804	0.579856	0.480565	0.494186		0.248848	0.43379	0.507194	0.614841	0.555233
1	67331639	rs43235365	0.0804174	0.0365677	0.0386909	0.000665484	0.028479	0.0646309		12197	20522	24215	39592	12233	23291		0.511521	0.503196	0.52518	0.385159	0.47093		0.480031	0.544749	0.377698	0.266784	0.357558
1	67399528	rs41630793	0.0564479	0.0297424	0.0413345	0.00681036	0.00509936	0.0223583		18297	23668	23236	30198	34355	34281		0.102919	0.0666667	0.168345	0.0883392	0.174419		0.0545315	0.0360731	0.0956835	0.0441696	0.0910853
1	67444188	rs29019349	0.0362069	0.00321604	0.0465923	0.00474112	0.0205489	0.0214659		25189	38640	21473	33267	18072	34528		0.225806	0.421918	0.404317	0.34629	0.275194		0.125192	0.307763	0.253957	0.201413	0.168605
1	67491689	rs43242536	0.0494178	0.000594047	0.0294869	0.00932679	0.00695012	0.0335203		20512	40280	27779	26646	32109	31214		0.11828	0.422831	0.194245	0.109541	0.205426		0.062212	0.305479	0.108633	0.0583039	0.108527
1	67734488	rs43241623	0.174818	0.0348394	0.0404547	0.0191209	0.00648626	0.00382695		1535	21270	23559	15503	32633	39539		0.517665	0.480365	0.494964	0.561837	0.501938		0.450845	0.391781	0.453237	0.457597	0.516473
1	67764428	rs43241618	0.0183342	0.0251287	0.00851125	0.0149864	0.0109501	0.0224181		32411	25936	36880	19672	27540	34267		0.245776	0.505023	0.507914	0.45583	0.449612		0.150538	0.485388	0.343165	0.333922	0.294574
1	67792994	rs43241581	0.109504	0.0111679	0.0236827	0.02528	0.0416443	0.0726082		6923	33776	30108	10587	5747	21409		0.542243	0.515068	0.532374	0.501767	0.476744		0.481567	0.540639	0.62446	0.477032	0.53876
1	67814251	rs43241571	0.0798426	0.00805216	0.066475	0.0166534	0.0493691	0.15984		12331	35643	15358	17921	3504	7225		0.327189	0.484932	0.309353	0.413428	0.436047		0.802611	0.63242	0.822302	0.729682	0.677326
1	67885415	rs29018937	0.120378	0.0047615	0.0582757	0.0106601	0.0435535	0.169174		5567	37739	17697	24890	5104	6320		0.379416	0.519635	0.38705	0.519435	0.47093		0.767281	0.554795	0.767626	0.591873	0.61531
1	67909755	rs41602465	0.110607	0.00805216	0.09406	0.0304912	0.0366451	0.196584		6784	35644	9056	7483	7735	4172		0.334869	0.484932	0.322302	0.462898	0.465116		0.795699	0.63242	0.808633	0.669611	0.641473
1	67969838	ss86340463	0.158635	0.0210367	0.0280495	0.0137416	0.00743353	0.100235		2353	28177	28339	21038	31555	15779		0.301075	0.0557078	0.207194	0.254417	0.224806		0.83871	0.972146	0.88777	0.869258	0.883721
1	68023878	rs41630801	0.161766	0.00813777	0.0796192	0.0350668	0.0342593	0.257408		2167	35586	12058	5326	8869	1542		0.471582	0.188128	0.528058	0.540636	0.496124		0.50768	0.103196	0.481295	0.415194	0.370155
1	68066718	ss86335565	0.175644	0.000991311	0.124989	0.0478901	0.0137148	0.276557		1503	40047	4611	1887	24601	1068		0.445469	0.23105	0.517986	0.533569	0.498062		0.605223	0.128311	0.564029	0.637809	0.466085
1	68135318	ss86336133	0.0381857	0.0240689	0.0370593	0.0229899	0.00973796	0.104367		24438	26470	24800	12231	28865	15008		0.175115	0.248402	0.276259	0.279152	0.379845		0.101382	0.157078	0.168345	0.174912	0.271318
1	68153635	rs42845689	0.126704	0.0200959	0.0141683	0.0594357	0.0481044	0.12449		4880	28695	34280	674	3793	11728		0.333333	0.480365	0.407194	0.349823	0.44186		0.206605	0.579909	0.256835	0.245583	0.300388
1	68227488	rs41628909	0.134921	0.0404257	0.0332321	0.0339891	0.0372914	0.154962		4082	18932	26227	5791	7449	7749		0.407066	0.469406	0.454676	0.487633	0.5		0.736559	0.395434	0.65036	0.614841	0.536822
1	68268931	ss86318041	0.160488	0.0345661	0.0240296	0.0378386	0.0463957	0.134672		2231	21411	29962	4326	4235	10320		0.431644	0.471233	0.484892	0.501767	0.50969		0.679724	0.392694	0.613669	0.572438	0.520349
1	68307813	ss86301034	0.106001	0.0936319	0.0119985	0.0627793	0.0340506	0.339982		7424	5100	35285	492	8997	334		0.494624	0.49589	0.483453	0.44523	0.517442		0.513057	0.510959	0.552518	0.367491	0.483527
1	68353295	ss86315883	0.000944799	0.00717155	0.0565779	0.0269087	0.0257949	0.0757176		40179	36202	18232	9569	14051	20713		0.479263	0.4621	0.497842	0.44523	0.52907		0.569892	0.345205	0.458993	0.70318	0.561047
1	68373678	ss105264089	0.0145989	0.0865606	0.086991	0.0581401	0.00942066	0.273879		34016	6202	10492	748	29239	1128		0.499232	0.484932	0.509353	0.44523	0.507752		0.566052	0.594064	0.466187	0.674912	0.598837
1	68403441	rs41579089	0.0210886	0.0616831	0.0784641	0.0407673	0.00518607	0.0788679		31286	11665	12331	3412	34241	20029		0.316436	0.465753	0.489209	0.34629	0.379845		0.791091	0.63379	0.633094	0.780919	0.748062
1	68457522	ss86339073	0.00736237	0.0355064	0.00865506	0.0255606	0.000179688	0.00370921		37313	20989	36820	10427	40430	39576		0.483871	0.424658	0.500719	0.600707	0.511628		0.49232	0.710046	0.638849	0.477032	0.436047
1	68533156	rs41579087	0.0145194	0.0340792	0.0475404	0.0344721	0.00131044	0.0142534		34047	21643	21121	5567	39038	36621		0.471582	0.416438	0.453237	0.561837	0.463178		0.49232	0.708676	0.633813	0.482332	0.438953
1	68891058	ss86286166	0.0968203	0.111277	0.0843296	0.051115	0.0280485	0.192209		8870	3013	11002	1392	12499	4481		0.462366	0.459361	0.505036	0.466431	0.459302		0.656682	0.355708	0.510072	0.537102	0.547481
1	68966218	rs29025402	0.0672973	0.114017	0.0797089	0.0484616	0.0296033	0.192377		15298	2760	12036	1790	11551	4471		0.454685	0.463014	0.500719	0.469965	0.459302		0.662058	0.359361	0.526619	0.563604	0.549419
1	68997018	ss86316685	0.0919192	0.0874093	0.133733	0.0041188	0.0146204	0.225263		9812	6058	3773	34139	23624	2656		0.298003	0.480365	0.41295	0.40636	0.401163		0.821813	0.379909	0.721583	0.69788	0.718023
1	69022384	ss86302157	0.0874258	0.0924044	0.126904	0.0114395	0.0115156	0.197562		10731	5280	4416	23900	26922	4106		0.330261	0.476712	0.430216	0.424028	0.416667		0.801075	0.375342	0.652518	0.742049	0.690891
1	69045500	ss86331779	0.0875454	0.0841613	0.108449	0.0110393	0.00438775	0.191403		10699	6603	6758	24401	35240	4535		0.291859	0.483105	0.404317	0.409894	0.381783		0.176651	0.619635	0.274101	0.24735	0.258721
1	69070681	rs41602364	0.138591	0.0265881	0.0767977	0.0117489	0.0121099	0.193183		3747	25235	12715	23532	26275	4408		0.227343	0.0630137	0.251799	0.289753	0.22093		0.129032	0.0324201	0.141727	0.159011	0.114341
1	69138050	rs29023069	0.164324	0.075935	0.0768415	0.00409028	0.0161295	0.0706729		2024	8181	12705	34191	22073	21828		0.483871	0.468493	0.467626	0.477032	0.449612		0.423195	0.400457	0.406475	0.355124	0.323643
1	69201417	ss86339134	0.0829606	0.0166746	0.0523231	0.0238878	0.000641741	0.0488738		11651	30604	19541	11567	39871	27189		0.482335	0.360731	0.483453	0.388693	0.422481		0.450077	0.238813	0.404317	0.236749	0.428295
1	69244252	ss86341485	0.00630103	0.0801665	0.00452299	0.0349639	0.018896	0.230699		37788	7354	38664	5367	19484	2428		0.443932	0.50137	0.505036	0.526502	0.496124		0.369432	0.40137	0.471223	0.620141	0.48062
1	69250962	ss86285524	0.0774856	0.0435688	0.0898639	0.0334112	0.0205258	0.0549017		12856	17612	9881	6034	18089	25615		0.479263	0.439269	0.51223	0.477032	0.51938		0.453149	0.669863	0.454676	0.379859	0.474806
1	69283880	ss86340613	0.0827382	0.0617376	0.0954907	0.0349191	0.0237092	0.038254		11710	11644	8804	5383	15631	29976		0.480799	0.421005	0.510791	0.480565	0.521318		0.544547	0.310046	0.544604	0.618375	0.508721
1	69359979	rs41610147	0.0631273	0.0379304	0.024269	0.00923828	0.0072411	0.049445		16381	19915	29849	26782	31786	27041		0.0491551	0.405479	0.0820144	0.35689	0.197674		0.973886	0.721461	0.956115	0.772085	0.885659
1	69386583	ss86335828	0.0405482	0.0174881	0.0593554	0.0166655	0.015793	0.0615443		23594	30146	17387	17903	22425	24050		0.227343	0.39726	0.202878	0.399293	0.310078		0.12596	0.268037	0.125899	0.217314	0.195736
1	69435214	ss86289762	0.0781848	0.0389024	0.0994127	0.0125652	0.00917481	0.176671		12692	19531	8127	22458	29512	5667		0.447005	0.350685	0.463309	0.413428	0.406977		0.400154	0.234703	0.343885	0.287986	0.27907
1	69520131	ss86286670	0.0953987	0.0174082	0.0917204	0.0089628	0.0196336	0.0807671		9142	30190	9501	27175	18821	19605		0.321045	0.0712329	0.376978	0.335689	0.337209		0.782642	0.96347	0.735252	0.793286	0.802326
1	69593576	ss86328166	0.0577449	0.00640255	0.0112884	0.0325632	0.00344634	0.0529515		17928	36702	35608	6413	36369	26129		0.522273	0.484018	0.448921	0.484099	0.459302		0.514593	0.371689	0.315108	0.372792	0.357558
1	69620870	rs41633052	0.0512336	0.0728416	0.118591	0.0101573	0.0141196	0.155955		19908	8862	5396	25519	24179	7644		0.276498	0.40274	0.423022	0.328622	0.395349		0.176651	0.314612	0.296403	0.19258	0.248062
1	69659023	ss86313603	0.0878572	0.0476334	0.169065	0.00891798	0.0471879	0.266427		10636	16104	1646	27242	4034	1311		0.473118	0.447489	0.496403	0.4947	0.507752		0.528418	0.369863	0.502878	0.667845	0.445736
1	69690407	rs29019798	0.0432448	0.0372277	0.176941	0.0153952	0.0389893	0.193275		22647	20205	1325	19197	6764	4397		0.483871	0.444749	0.503597	0.4947	0.5		0.484639	0.363014	0.48777	0.611307	0.437984
1	69803449	ss86336518	0.00132467	0.033425	0.0017007	0.00159598	0.0146898	0.051248		39999	21924	39909	38130	23554	26587		0.0445469	0.126941	0.211511	0.0318021	0.0542636		0.0253456	0.06621	0.110072	0.0159011	0.0290698
1	69867959	ss86293415	0.0587799	0.0208786	0.0707679	0.0804485	0.0179744	0.0774943		17616	28267	14234	78	20320	20339		0.505376	0.521461	0.505036	0.409894	0.467054		0.478495	0.555708	0.373381	0.452297	0.64438
1	69905532	ss86339497	0.027474	0.0301648	0.0861353	0.0350999	0.0296866	0.0217869		28607	23461	10660	5309	11503	34433		0.497696	0.512329	0.528058	0.431095	0.540698		0.522273	0.616895	0.557554	0.286219	0.444767
1	69944271	ss86334411	0.0717941	0.00340548	0.0370582	0.0292327	0.00246727	0.0473118		14177	38527	24802	8164	37575	27567		0.267281	0.030137	0.142446	0.130742	0.0717054		0.142857	0.0150685	0.0769784	0.065371	0.0358527
1	70159840	ss86341072	0.119972	0.0435703	0.0711166	0.000593791	0.0152255	0.0670527		5615	17611	14134	39716	23002	22709		0.450077	0.159817	0.492086	0.275618	0.344961		0.329493	0.0835616	0.395683	0.162544	0.21124
1	70191957	ss86336694	0.12552	0.0222801	0.0391708	0.00388109	0.00538635	0.0207601		4994	27460	24047	34520	33978	34734		0.486943	0.218265	0.51223	0.508834	0.463178		0.515361	0.121005	0.523741	0.526502	0.398256
1	70408479	ss86332746	0.0546178	0.0575056	0.00647553	0.0331669	0.0371442	0.0406615		18869	12899	37748	6138	7525	29318		0.485407	0.488584	0.543885	0.44523	0.406977		0.540707	0.605936	0.467626	0.681979	0.693798
1	70481556	rs41629120	0.0660746	0.0311007	0.00610893	0.0384052	0.0130019	0.109642		15609	22992	37928	4156	25342	14091		0.493088	0.442922	0.494964	0.526502	0.484496		0.466206	0.317352	0.493525	0.446996	0.370155
1	70527072	rs41629116	0.00710954	0.0196373	0.00138683	0.00237443	0.000663159	0.0309202		37438	28948	40046	36906	39843	31895		0.0675883	0.0136986	0.0374101	0.0282686	0.0968992		0.966206	0.993151	0.981295	0.985866	0.947674
1	70553668	rs41622806	0.123309	0.0439721	0.0204999	0.0498551	0.00352396	0.202205		5218	17450	31472	1588	36279	3809		0.385561	0.425571	0.484892	0.480565	0.420543		0.733487	0.696804	0.586331	0.671378	0.735465
1	70595397	rs41601494	0.00710954	0.0196373	0.00524571	0.00237443	0.00198922	0.0351455		37439	28949	38336	36907	38210	30795		0.0675883	0.0136986	0.0359712	0.0282686	0.0988372		0.966206	0.993151	0.982014	0.985866	0.948643
1	70660314	rs43243818	0.120914	0.0405711	0.0973544	0.0502279	0.000480373	0.237075		5498	18860	8468	1516	40069	2157		0.410138	0.423744	0.528058	0.477032	0.424419		0.284946	0.30411	0.443885	0.330389	0.266473
1	70852215	rs41579376	0.0426116	0.0221148	0.0411861	0.0232225	0.00793987	0.0162596		22860	27543	23281	12054	30944	36030		0.382488	0.500457	0.31223	0.328622	0.515504		0.24808	0.596347	0.193525	0.20318	0.410853
1	70907936	rs41663962	0.0452462	0.00362555	0.0371338	0.020659	0.0151927	0.0370307		21918	38401	24772	14122	23044	30315		0.0906298	0.413699	0.110791	0.0848057	0.226744		0.046851	0.282648	0.0553957	0.0424028	0.117248
1	70974318	rs41628911	0.0879241	0.00180669	0.111286	0.0210204	0.0215855	0.112848		10620	39530	6368	13821	17247	13559		0.520737	0.2	0.480576	0.459364	0.47093		0.607527	0.110046	0.502158	0.34629	0.353682
1	70996099	ss86310197	0.144905	0.0303087	0.120127	0.013724	0.0277696	0.15992		3271	23397	5186	21056	12683	7219		0.195084	0.412785	0.391367	0.533569	0.344961		0.109831	0.273973	0.256115	0.454064	0.21124
1	71070958	ss86339086	0.237268	0.00755671	0.0603401	0.0456387	0.0164247	0.084456		283	35950	17128	2285	21781	18781		0.502304	0.469406	0.486331	0.39576	0.496124		0.478495	0.663927	0.415827	0.268551	0.496124
1	71229187	ss86325676	0.0365	0.0456298	0.0290797	0.0054086	0.0191303	0.0555341		25080	16806	27944	32262	19286	25462		0.281106	0.090411	0.37554	0.420495	0.317829		0.172811	0.0488584	0.226619	0.277385	0.180233
1	71263427	ss86313057	0.124661	0.00806988	0.00870485	0.0343983	0.0133697	0.0406228		5075	35632	36795	5594	24972	29325		0.43318	0.156164	0.470504	0.371025	0.443798		0.69278	0.918265	0.561871	0.242049	0.609496
1	71370844	rs29015962	0.0860649	0.00700015	0.149737	0.01524	0.00209527	0.107581		11026	36303	2614	19389	38054	14448		0.336406	0.207306	0.332374	0.40636	0.344961		0.209677	0.121918	0.219424	0.249117	0.213178
1	71431023	ss86329302	0.0169937	0.0269987	0.0414726	0.0198584	0.0273445	0.0641469		32973	25033	23198	14845	12964	23421		0.115207	0.178082	0.172662	0.194346	0.184109		0.062212	0.0990868	0.0992806	0.10424	0.109496
1	71504767	rs41579093	0.0402062	0.0244974	0.0826011	0.032709	0.00604528	0.00871393		23722	26268	11374	6338	33128	38180		0.270353	0.136986	0.221583	0.44523	0.215116		0.823349	0.927854	0.877698	0.717314	0.871124
1	71544028	ss86279905	0.0553141	0.0420027	0.0619971	0.0189094	0.00304005	0.115031		18640	18266	16690	15704	36892	13189		0.301075	0.100457	0.398561	0.40636	0.377907		0.208909	0.0511416	0.251079	0.270318	0.229651
1	71602911	rs41579094	0.0762167	0.0387554	0.0337212	0.0157594	0.0128548	0.0296508		13103	19587	26047	18811	25481	32254		0.471582	0.447489	0.517986	0.44523	0.467054		0.498464	0.309589	0.523741	0.279152	0.338178
1	71742005	ss86286948	0.00671775	0.0548686	0.0155951	0.0258692	0.00941754	0.130361		37604	13727	33643	10235	29240	10906		0.462366	0.371689	0.467626	0.477032	0.50969		0.649002	0.750228	0.659712	0.531802	0.531977
1	71764838	ss86317117	0.0728388	0.00482006	0.0231922	0.02719	0.00840046	0.0235118		13908	37699	30303	9389	30408	33971		0.185868	0.0474886	0.151079	0.222615	0.317829		0.894777	0.976256	0.915827	0.878092	0.812016
1	71932575	rs41622814	0.126416	0.0536886	0.00333962	0.026002	0.0462276	0.0421083		4906	14100	39174	10174	4281	28932		0.459293	0.448402	0.284892	0.162544	0.281008		0.659754	0.675342	0.844604	0.918728	0.838178
1	71952197	ss86293601	0.126416	0.0490207	0.00333962	0.026002	0.0462276	0.0492725		4907	15590	39175	10175	4282	27092		0.459293	0.452968	0.284892	0.162544	0.281008		0.659754	0.676712	0.844604	0.918728	0.838178
1	72020602	rs41602517	0.0881935	0.0804223	0.00668727	0.0149882	0.0436645	0.000794277		10561	7306	37654	19667	5059	40404		0.43318	0.446575	0.258993	0.123675	0.178295		0.304147	0.318265	0.136691	0.0618375	0.100775
1	72052010	rs29025422	0.0901896	0.0467527	0.0622127	0.0361391	0.00129774	0.225485		10145	16400	16611	4924	39048	2645		0.328725	0.100457	0.289209	0.342756	0.25969		0.213518	0.0547945	0.158993	0.19258	0.155039
1	72080335	ss86335918	0.0918911	0.0886342	0.0375482	0.00276948	0.0477182	0.00506422		9817	5835	24597	36269	3892	39174		0.437788	0.452055	0.374101	0.243816	0.209302		0.315668	0.329224	0.234532	0.125442	0.120155
1	72102670	ss86279358	0.0101151	0.00593814	0.0267024	0.0181137	0.00557257	0.0352987		36042	36993	28887	16455	33745	30756		0.121352	0.0200913	0.103597	0.14841	0.129845		0.0652842	0.0100457	0.057554	0.0742049	0.0668605
1	72162062	ss86321025	0.0325534	0.0220582	0.00432439	0.00296086	0.00367725	0.049485		26579	27576	38747	35969	36101	27033		0.0691244	0.0100457	0.0402878	0.0282686	0.114341		0.965438	0.994977	0.979856	0.985866	0.938953
1	72263009	rs41657696	0.0325534	0.0220582	0.00432439	0.00296086	0.00340917	0.0493422		26580	27575	38748	35970	36425	27071		0.0691244	0.0100457	0.0402878	0.0282686	0.112403		0.0345622	0.00502283	0.0201439	0.0141343	0.0600775
1	72442882	ss86341426	0.0320253	0.0318967	0.0538212	0.0102696	0.000443233	0.0214639		26777	22595	19081	25379	40105	34530		0.402458	0.115068	0.433094	0.24735	0.329457		0.703533	0.942466	0.707194	0.862191	0.794574
1	72573950	ss86281640	0.0387896	0.0478098	0.0170206	0.00656496	0.00559585	0.0932081		24247	16041	32962	30564	33705	17038		0.253456	0.0465753	0.119424	0.102473	0.129845		0.152842	0.0242009	0.0597122	0.0512367	0.0668605
1	72605572	ss86308247	0.0922593	0.0395218	0.0835677	0.0127192	0.019711	0.153821		9754	19287	11177	22260	18773	7874		0.463902	0.115068	0.461871	0.565371	0.465116		0.642089	0.941553	0.623741	0.540636	0.583333
1	72640881	ss86276175	0.0366287	0.0295886	0.10108	0.0116238	0.00518232	0.117857		25029	23739	7860	23679	34245	12734		0.431644	0.126027	0.500719	0.547703	0.45155		0.335637	0.0639269	0.428777	0.436396	0.34593
1	72689874	ss86340583	0.0305973	0.0127063	0.0575978	0.0386013	0.0197386	0.0417696		27324	32862	17916	4087	18747	29015		0.479263	0.0894977	0.41295	0.462898	0.354651		0.626728	0.953425	0.714388	0.662544	0.743217
1	72736590	rs41633660	0.0765859	0.0457437	0.132121	0.0154163	0.00304149	0.122084		13031	16752	3937	19170	36890	12098		0.262673	0.347945	0.492086	0.462898	0.501938		0.154378	0.773973	0.345324	0.355124	0.448643
1	72801931	rs41633658	0.0485628	0.109796	0.0592093	0.0617057	0.0121786	0.166305		20785	3146	17435	544	26203	6605		0.502304	0.484018	0.361151	0.385159	0.397287		0.616743	0.494977	0.767626	0.736749	0.721899
1	72938740	ss86334054	0.0426082	0.0710643	0.0909101	0.00866585	0.00215534	0.171699		22861	9275	9667	27602	37962	6112		0.499232	0.255708	0.404317	0.279152	0.335271		0.467742	0.157078	0.295683	0.167845	0.206395
1	72962249	ss86341435	0.0374987	0.0476559	0.0824115	0.00709833	0.000697543	0.144892		24711	16097	11425	29792	39803	8975		0.494624	0.148858	0.374101	0.250883	0.30814		0.439324	0.0808219	0.197122	0.15371	0.187016
1	73048145	ss86324271	0.0171143	0.0380455	0.0545486	0.00289544	0.000814257	0.106174		32911	19864	18853	36060	39640	14691		0.500768	0.153425	0.388489	0.254417	0.306202		0.447005	0.083105	0.204317	0.155477	0.189922
1	73077982	ss86340772	0.0396433	0.0765009	0.0531691	0.00951054	0.022957	0.180403		23924	8075	19275	26382	16168	5357		0.43318	0.29863	0.499281	0.537102	0.468992		0.688172	0.184932	0.465468	0.466431	0.48062
1	73106447	ss86330967	0.0166569	0.0943535	0.0297777	0.00261512	0.0418909	0.000596112		33119	4994	27659	36500	5651	40456		0.474654	0.457534	0.494964	0.512367	0.488372		0.364823	0.605023	0.401439	0.464664	0.358527
1	73140918	ss86290159	0.021523	0.0347239	0.13128	0.0144339	0.0170423	0.0748674		31093	21319	4010	20247	21211	20894		0.463902	0.182648	0.505036	0.590106	0.5		0.417819	0.89589	0.570504	0.567138	0.399225
1	73182063	ss86319973	0.0186516	0.0340093	0.0571626	0.01899	0.0553072	0.0577587		32269	21670	18060	15615	2289	24916		0.382488	0.333333	0.348201	0.374558	0.465116		0.301843	0.213242	0.221583	0.226148	0.348837
1	73239166	rs41629731	0.0366367	0.14754	0.0197875	0.00783943	0.0388581	0.132443		25026	915	31769	28719	6822	10601		0.50384	0.473973	0.509353	0.533569	0.434109		0.450077	0.40411	0.493525	0.581272	0.372093
1	73321288	ss86326563	0.0699015	0.0387988	0.0947035	0.0232713	0.0319275	0.136997		14638	19573	8945	12013	10170	10020		0.347158	0.425571	0.240288	0.190813	0.310078		0.233487	0.282192	0.134532	0.106007	0.182171
1	73404401	rs41628929	0.0799254	0.132216	0.000433659	0.014951	0.0258602	0.0483641		12316	1516	40469	19712	14003	27313		0.516129	0.488584	0.499281	0.54417	0.494186		0.511521	0.612329	0.518705	0.480565	0.39438
1	73441389	rs41628928	0.121139	0.0723919	0.0553867	0.00518635	0.00971934	0.0252133		5473	8959	18604	32601	28877	33541		0.494624	0.474886	0.414388	0.399293	0.468992		0.376344	0.358904	0.277698	0.245583	0.360465
1	73757146	ss86337840	0.0373993	0.0449823	0.0182609	0.0277391	0.0360511	0.0648992		24755	17052	32426	9053	8010	23230		0.337942	0.0757991	0.269065	0.35689	0.325581		0.797235	0.958447	0.830935	0.765018	0.796512
1	73821868	ss86284717	0.071484	0.189654	0.0101594	0.0256002	0.00770681	0.195009		14250	174	36127	10404	31206	4271		0.493088	0.494064	0.471942	0.487633	0.478682		0.406298	0.506393	0.384173	0.349823	0.425388
1	73888042	rs41633667	0.0940381	0.104936	0.080385	0.0705168	0.0203896	0.164927		9417	3641	11884	222	18207	6737		0.493088	0.292237	0.510791	0.484099	0.47093		0.449309	0.174429	0.435252	0.404594	0.40407
1	74009574	ss86336965	0.032416	0.094651	0.12365	0.0163488	0.0199688	0.0252727		26630	4942	4767	18201	18555	33516		0.319508	0.415525	0.369784	0.102473	0.151163		0.195084	0.292694	0.235252	0.0547703	0.0852713
1	74046575	ss86284212	0.0326495	0.0133898	0.00479751	0.0130338	0.0240406	0.014307		26543	32474	38538	21865	15375	36607		0.221198	0.083105	0.169784	0.254417	0.242248		0.129032	0.0424658	0.094964	0.151943	0.156008
1	74075179	ss86323568	0.0497678	0.0752656	0.0130372	0.0323667	0.0134464	0.176752		20398	8311	34823	6512	24882	5658		0.236559	0.371689	0.440288	0.44523	0.420543		0.12596	0.752055	0.289209	0.325088	0.281977
1	74197805	ss86306988	0.0251923	0.0172406	0.0332399	0.00243973	0.0312702	0.0885795		29483	30276	26222	36799	10544	17940		0.385561	0.403653	0.444604	0.144876	0.319767		0.264977	0.276712	0.335971	0.0759717	0.208333
1	74219065	ss105265054	0.00364843	0.00908401	0.00398912	0.0263492	0.011605	0.0555156		39003	34989	38898	9919	26819	25469		0.0430108	0.0191781	0.0791367	0.190813	0.0813953		0.978495	0.990411	0.958993	0.904594	0.957364
1	74282462	rs41580508	0.0210978	0.0159915	0.0145932	0.00453737	0.0358558	0.0819478		31282	30982	34088	33562	8095	19327		0.396313	0.401826	0.435971	0.144876	0.302326		0.725038	0.724201	0.689928	0.927562	0.812016
1	74325400	ss117963506	0.0655967	0.0131328	0.0850723	0.0331894	0.0178362	0.0399822		15746	32628	10860	6124	20450	29501		0.445469	0.468493	0.371223	0.34629	0.484496		0.374808	0.603196	0.257554	0.282686	0.335271
1	74355653	ss86339892	0.0376808	0.0653911	0.0990873	0.00120251	0.0415561	0.161799		24643	10624	8178	38743	5778	7049		0.462366	0.463014	0.483453	0.452297	0.447674		0.544547	0.615982	0.365468	0.625442	0.537791
1	74400912	rs41633677	0.0243962	0.0130899	0.00754322	0.0355025	0.00383589	0.0750029		29864	32657	37283	5145	35899	20866		0.0322581	0.0356164	0.2	0.399293	0.0910853		0.016129	0.0187215	0.108633	0.273852	0.0513566
1	74435001	ss86294423	0.138882	0.00782552	0.00210107	0.0426761	0.00714152	0.0193162		3728	35785	39736	2899	31895	35138		0.298003	0.0365297	0.251799	0.420495	0.19186		0.162826	0.0191781	0.154676	0.295053	0.109496
1	74459840	ss86319145	0.125848	0.00782552	0.00479944	0.0397978	0.0116826	0.0104756		4958	35786	38534	3698	26735	37718		0.298003	0.0365297	0.25036	0.40636	0.147287		0.162826	0.0191781	0.151079	0.291519	0.0872093
1	74581903	rs41630294	0.0889363	0.086029	0.0875121	0.0283552	0.00113011	0.254118		10410	6300	10376	8686	39253	1622		0.3702	0.475799	0.264748	0.169611	0.281008		0.232719	0.542922	0.146763	0.0954064	0.161822
1	74751227	rs41630299	0.0662407	0.184453	0.0283026	0.0269896	0.00554148	0.209187		15572	230	28247	9523	33782	3435		0.394777	0.36347	0.482014	0.459364	0.523256		0.738095	0.240183	0.626619	0.699647	0.534884
1	74889706	ss86321139	0.095079	0.0507417	0.0729369	0.00258415	0.000275816	0.0193157		9204	15023	13687	36563	40319	35139		0.242704	0.100457	0.21295	0.250883	0.25969		0.138249	0.0547945	0.11223	0.139576	0.151163
1	74917513	ss86310009	0.00153776	0.0570967	0.00516119	0.00941659	0.00953716	0.046517		39904	13005	38370	26526	29112	27777		0.434716	0.144292	0.420144	0.275618	0.350775		0.690476	0.915982	0.690647	0.837456	0.781977
1	75146323	ss86311633	0.0886494	0.0897368	0.201578	0.0407582	0.00329284	0.197822		10463	5664	646	3415	36582	4086		0.354839	0.26484	0.37554	0.462898	0.377907		0.25576	0.167123	0.217986	0.309187	0.264535
1	75171303	ss86312351	0.0618957	0.0702759	0.219554	0.0338928	0.00661038	0.187542		16704	9447	400	5828	32492	4797		0.319508	0.240183	0.336691	0.441696	0.360465		0.211982	0.152055	0.194245	0.277385	0.248062
1	75227225	rs41617926	0.0491759	0.0460166	0.137123	0.0320271	0.0092068	0.0989514		20597	16648	3501	6687	29479	16030		0.205837	0.20274	0.152518	0.204947	0.292636		0.875576	0.879452	0.923741	0.886926	0.82655
1	75258338	rs41617929	0.00170591	0.0803014	0.129169	0.0141826	0.00892452	0.103189		39833	7325	4210	20518	29802	15212		0.110599	0.479452	0.208633	0.261484	0.203488		0.943164	0.46621	0.882734	0.855124	0.89438
1	75301239	ss86329547	0.0492708	0.0754152	0.176137	0.000322977	0.0269535	0.192536		20557	8283	1358	40149	13245	4463		0.454685	0.239269	0.502158	0.487633	0.51938		0.640553	0.860274	0.583453	0.583039	0.50969
1	75328281	rs29025870	0.0274617	0.0480591	0.127266	0.00550749	0.0224054	0.071206		28612	15938	4373	32100	16605	21716		0.0660522	0.474886	0.218705	0.279152	0.271318		0.0330261	0.582648	0.126619	0.15371	0.156977
1	75363231	rs41621765	0.00915127	0.0115092	0.00350295	0.0428099	0.000562049	0.0857152		36460	33570	39101	2875	39979	18529		0.336406	0.109589	0.408633	0.416961	0.321705		0.77957	0.942466	0.690647	0.710247	0.806202
1	75433980	ss117966412	0.0269569	0.103165	0.138591	0.00111315	0.0174505	0.225562		28799	3807	3387	38882	20812	2638		0.11828	0.485845	0.302158	0.371025	0.226744		0.931644	0.4621	0.82446	0.750883	0.869186
1	75505402	ss117966155	0.00690728	0.0323699	0.068008	0.0205874	0.032842	0.0218162		37533	22380	14917	14188	9683	34428		0.218126	0.108676	0.220144	0.339223	0.242248		0.878648	0.944749	0.874101	0.770318	0.859496
1	75566470	ss86338773	0.14706	0.0115045	0.0528768	0.0138261	0.00932679	0.0976469		3105	33574	19386	20935	29356	16250		0.430108	0.353425	0.430216	0.388693	0.395349		0.682028	0.719178	0.67554	0.749117	0.738372
1	75588102	ss86308119	0.0459726	0.00791754	0.0674723	0.00327216	0.0303405	0.100632		21660	35736	15049	35482	11107	15704		0.417819	0.442009	0.502158	0.452297	0.430233		0.27957	0.643836	0.438129	0.484099	0.372093
1	75618069	ss86315519	0.0331148	0.00113125	0.0169435	0.0232898	0.0160742	0.0856767		26363	39967	32996	11998	22124	18533		0.400922	0.452055	0.499281	0.353357	0.432171		0.702765	0.347489	0.671223	0.80212	0.702519
1	75691167	ss105259413	0.0496752	0.00627145	0.0604183	0.0203257	0.0057854	0.0309489		20425	36784	17112	14418	33442	31890		0.450077	0.19726	0.541007	0.519435	0.521318		0.323349	0.890411	0.433094	0.404594	0.549419
1	75796077	rs41600452	0.053641	0.00698877	0.0162315	0.0357722	0.0207843	0.111225		19158	36316	33352	5056	17884	13825		0.116743	0.0283105	0.0992806	0.215548	0.0639535		0.0614439	0.0141553	0.0496403	0.121908	0.0339147
1	75880996	rs29012834	0.118083	0.0500249	0.094791	0.0203777	0.000160763	0.0378608		5827	15284	8920	14367	40456	30073		0.451613	0.133333	0.388489	0.363958	0.329457		0.288786	0.0694064	0.253237	0.210247	0.209302
1	76248393	ss86293972	0.0562878	0.00388778	0.0782138	0.0410677	0.0112358	0.0755291		18343	38228	12401	3331	27218	20755		0.428571	0.100457	0.355396	0.314488	0.385659		0.291091	0.0502283	0.22518	0.206714	0.291667
1	76295386	rs41629270	0.0596389	0.0486125	0.0846388	0.00222482	0.00769455	0.0192951		17358	15745	10952	37154	31228	35146		0.336406	0.0630137	0.510791	0.399293	0.385659		0.214286	0.0324201	0.348921	0.291519	0.252907
1	76331663	rs41579892	0.0288907	0.0320483	0.0370117	0.0105057	0.00726071	0.0108341		28033	22522	24821	25085	31761	37605		0.310292	0.452968	0.597122	0.5053	0.333333		0.823349	0.367123	0.55036	0.521201	0.804264
1	76378436	ss86341784	0.0313012	0.0158969	0.0887607	0.0256989	0.0263067	0.00350094		27079	31034	10100	10344	13700	39640		0.261137	0.344292	0.266187	0.325088	0.428295		0.854071	0.766667	0.835252	0.787986	0.712209
1	76416854	ss86296452	0.000753919	0.0216969	0.0488792	0.00302035	0.0361222	0.162278		40260	27765	20660	35865	7970	7004		0.402458	0.401826	0.538129	0.4947	0.445736		0.725038	0.717808	0.466187	0.4947	0.662791
1	76471373	ss105259423	0.0221446	0.0935982	0.111815	0.0102623	0.0233381	0.245661		30835	5106	6290	25385	15909	1863		0.439324	0.343379	0.546763	0.515901	0.468992		0.694316	0.220091	0.389928	0.45583	0.594961
1	76505437	rs41614575	0.0305934	0.04469	0.156969	0.0270127	0.00642988	0.152958		27328	17199	2199	9513	32703	7962		0.172043	0.469406	0.210072	0.144876	0.226744		0.898618	0.4621	0.886331	0.927562	0.875
1	76534601	rs41665744	0.0201606	0.0834406	0.099544	0.0044983	0.00548015	0.140742		31653	6729	8101	33620	33863	9524		0.0460829	0.483105	0.0964029	0.0742049	0.114341		0.976959	0.503653	0.948921	0.962898	0.940891
1	76622415	rs41603199	0.0556089	0.0909935	0.140435	0.00224005	0.00841125	0.136977		18543	5469	3225	37125	30395	10027		0.182796	0.373516	0.25036	0.35689	0.387597		0.903994	0.240639	0.860432	0.750883	0.761628
1	76645192	ss86274911	0.0401093	0.0619147	0.0620128	0.031768	0.00842787	0.0780615		23755	11582	16685	6823	30375	20205		0.462366	0.336986	0.352518	0.35689	0.344961		0.665899	0.212329	0.773381	0.736749	0.79845
1	76709967	rs41598314	0.00724682	0.0526225	0.0617109	0.00204918	0.0235365	0.130987		37369	14440	16761	37407	15766	10816		0.525346	0.460274	0.510791	0.522968	0.496124		0.463902	0.368037	0.466906	0.480565	0.465116
1	76739280	rs41664218	0.0127173	0.0243635	0.0619595	0.0238731	0.000290438	0.0156292		34836	26339	16701	11578	40304	36243		0.493088	0.346119	0.490647	0.469965	0.406977		0.430876	0.236986	0.384892	0.323322	0.343023
1	76792695	ss105259418	0.00654935	0.0843285	0.072889	0.0285209	0.0127021	0.202936		37677	6574	13699	8585	25635	3756		0.40553	0.220091	0.447482	0.321555	0.352713		0.299539	0.120091	0.357554	0.213781	0.213178
1	76876908	rs41623050	0.0206156	0.053028	0.0480799	0.0153148	0.0122387	0.136363		31477	14302	20928	19301	26133	10098		0.258065	0.090411	0.172662	0.14841	0.164729		0.147465	0.0488584	0.0863309	0.0812721	0.0920543
1	76938175	rs41603203	0.158175	0.0274376	0.00539348	0.00223307	0.00142985	0.0055816		2389	24769	38265	37137	38884	39045		0.347158	0.369863	0.307914	0.310954	0.329457		0.24424	0.261644	0.159712	0.173145	0.189922
1	76994474	ss86339066	0.0317361	0.0969139	0.0799779	0.0675376	0.0242791	0.0725966		26899	4618	11973	296	15185	21414		0.485407	0.297717	0.492086	0.466431	0.426357		0.540707	0.181735	0.56259	0.597173	0.724806
1	77207875	rs41582637	0.0359972	0.0901566	0.0520268	0.0123691	0.0180837	0.068685		25277	5593	19635	22701	20220	22317		0.466974	0.477626	0.466187	0.318021	0.426357		0.368664	0.372146	0.345324	0.19788	0.277132
1	77248361	rs41582638	0.0899809	0.0566808	0.128744	0.009233	0.0055237	0.235057		10199	13135	4253	26790	33810	2230		0.439324	0.19726	0.299281	0.113074	0.25		0.333333	0.115068	0.159712	0.0565371	0.148256
1	77322075	ss86318501	0.0307999	0.0364112	0.228876	0.0343791	0.00529634	0.256765		27260	20594	294	5602	34088	1553		0.497696	0.252968	0.505036	0.54417	0.418605		0.450077	0.151142	0.441007	0.530035	0.389535
1	77442921	ss86323031	0.00480802	0.0276209	0.0320838	0.00993118	0.0116252	0.0920451		38472	24691	26691	25827	26791	17278		0.285714	0.36621	0.359712	0.349823	0.358527		0.829493	0.759361	0.77554	0.79682	0.719961
1	77485396	rs41630307	0.0288819	0.0148814	0.0870435	0.0145336	0.0131396	0.0724664		28039	31582	10483	20148	25198	21451		0.50384	0.245662	0.509353	0.44523	0.507752		0.545315	0.144749	0.467626	0.360424	0.513566
1	77606842	ss86310983	0.050287	0.0381307	0.000776835	0.012702	0.0162667	0.0563954		20239	19821	40324	22286	21933	25246		0.376344	0.0538813	0.231655	0.416961	0.366279		0.251152	0.0269406	0.117266	0.34629	0.249031
1	77671608	ss86306740	0.0188721	0.011907	0.0200688	0.0033759	0.0178061	0.0224284		32169	33316	31639	35287	20477	34263		0.132104	0.0200913	0.106475	0.19788	0.172481		0.932412	0.989954	0.946763	0.865724	0.90407
1	77889364	rs41630311	0.0212668	0.035686	0.028968	0.00846332	0.00641891	0.0172163		31218	20913	27987	27866	32716	35739		0.3149	0.428311	0.4	0.409894	0.430233		0.793395	0.677169	0.729496	0.734982	0.670543
1	77983959	rs41630315	2.84842e-05	0.0177338	0.0230345	0.0219014	0.0269793	0.0187547		40633	29986	30367	13088	13227	35288		0.0706605	0.0621005	0.126619	0.120141	0.143411		0.0353303	0.0319635	0.0633094	0.0600707	0.0813953
1	78034231	rs29009958	0.108589	0.0189034	0.041337	0.0351885	0.0052929	0.0280046		7056	29344	23234	5258	34090	32755		0.316436	0.030137	0.361151	0.420495	0.160853		0.202765	0.0159817	0.223741	0.298587	0.0843023
1	78088393	ss86286585	0.129366	0.00532998	0.0363228	0.0462876	0.0438767	0.0250979		4606	37371	25073	2162	4990	33570		0.460829	0.466667	0.555396	0.480565	0.447674		0.322581	0.594977	0.447482	0.413428	0.34593
1	78449548	rs41612214	0.0251268	0.0304684	0.0732686	0.0107581	0.0330792	0.0636839		29514	23322	13615	24758	9533	23532		0.456221	0.465753	0.496403	0.314488	0.501938		0.569124	0.410046	0.632374	0.786219	0.580426
1	78511271	rs41612210	0.0222549	0.0285502	0.00555034	0.0163083	0.00464158	0.0926327		30794	24237	38195	18246	34891	17151		0.474654	0.466667	0.555396	0.448763	0.496124		0.366359	0.392237	0.51223	0.623675	0.412791
1	78637787	ss86290355	0.031105	0.0276625	0.021851	0.00378641	0.0178443	0.0905822		27152	24676	30922	34648	20447	17567		0.201229	0.108676	0.12518	0.166078	0.156977		0.882488	0.942009	0.93741	0.916961	0.915698
1	78763254	rs41607668	0.0357497	0.0642834	0.0189019	0.037969	0.046225	0.118954		25383	10922	32155	4293	4283	12566		0.208909	0.203653	0.201439	0.35689	0.387597		0.87404	0.876256	0.890647	0.786219	0.73062
1	78791994	ss105259439	0.0480137	0.023723	0.0802971	0.016535	0.00881318	0.0675387		20954	26647	11903	18025	29924	22595		0.460829	0.46484	0.420144	0.448763	0.46124		0.640553	0.625114	0.710791	0.630742	0.546512
1	78826926	rs41634467	0.134315	0.00334436	0.00794675	0.018172	0.0336482	0.0250936		4133	38553	37118	16405	9217	33571		0.301075	0.146119	0.238849	0.208481	0.366279		0.182796	0.0767123	0.139568	0.121908	0.233527
1	78881308	rs41634466	0.146073	0.0389181	0.0180896	0.000313175	0.00228454	0.0932027		3174	19524	32503	40165	37807	17040		0.261137	0.0648402	0.14964	0.0353357	0.0968992		0.15361	0.0333333	0.0748201	0.0318021	0.0562016
1	78904951	rs43244750	0.238658	0.060893	0.0027227	0.064942	0.0266727	0.138954		267	11906	39436	391	13425	9754		0.417819	0.378082	0.597122	0.44523	0.362403		0.270353	0.260274	0.439568	0.469965	0.258721
1	78964672	ss86276944	0.117494	0.0237209	0.0592164	0.0214116	0.0154334	0.0577371		5890	26649	17432	13499	22830	24921		0.299539	0.127854	0.247482	0.318021	0.282946		0.19278	0.0648402	0.145324	0.180212	0.182171
1	78986953	ss86338192	0.0298912	0.0174701	0.187824	0.0440653	0.0289709	0.282514		27615	30156	971	2585	11935	956		0.431644	0.228311	0.467626	0.45583	0.532946		0.667435	0.877626	0.58777	0.35159	0.518411
1	79009807	ss105261559	0.0250216	0.0367594	0.138528	0.0397856	0.0358199	0.258083		29565	20431	3394	3703	8119	1525		0.448541	0.258447	0.515108	0.44523	0.51938		0.344086	0.143836	0.510791	0.660777	0.496124
1	79034999	rs43252102	0.0441304	0.0117683	0.0278909	0.00585763	0.0157825	0.0611391		22308	33411	28399	31597	22434	24171		0.400922	0.391781	0.258993	0.162544	0.224806		0.258833	0.757534	0.138129	0.0954064	0.122093
1	79109155	rs43252051	0.0769514	0.0733405	0.0447348	0.0112748	0.00374365	0.112777		12962	8736	22033	24128	36024	13567		0.304147	0.370776	0.284892	0.226148	0.306202		0.801843	0.747945	0.808633	0.879859	0.796512
1	79143280	rs41603205	0.0785356	0.0347551	0.00642045	0.00765537	0.00363572	0.0271326		12626	21304	37772	28975	36139	32996		0.21659	0.271233	0.500719	0.530035	0.315891		0.135945	0.154795	0.320863	0.409894	0.233527
1	79169547	rs41613221	0.0640904	0.0626516	0.0671394	0.000887013	0.00543918	0.0135914		16156	11399	15147	39248	33917	36823		0.44086	0.257534	0.405755	0.448763	0.405039		0.354071	0.143379	0.266187	0.312721	0.274225
1	79274441	ss86338828	0.0702226	0.0277143	0.0209576	0.0129023	0.0388284	0.0951515		14557	24643	31273	22030	6836	16683		0.502304	0.469406	0.506475	0.424028	0.525194		0.523041	0.628311	0.433094	0.710247	0.425388
1	79359163	rs43249588	0.0114476	0.00544131	0.0364408	0.0196612	0.00766862	0.0284757		35429	37309	25029	15031	31267	32604		0.0614439	0.370776	0.0863309	0.151943	0.329457		0.030722	0.245662	0.0489209	0.0795053	0.193798
1	79498250	rs43247266	0.0170951	0.014058	0.014702	0.0346779	0.0198731	0.0268442		32925	32049	34043	5479	18634	33077		0.522273	0.410046	0.523741	0.438163	0.496124		0.537634	0.300913	0.479137	0.402827	0.540698
1	79501059	rs41606347	0.0629435	0.0215022	0.00247773	0.00213996	7.63714e-05	0.00496678		16427	27881	39564	37271	40560	39205		0.0768049	0.0356164	0.0906475	0.137809	0.20155		0.960061	0.982192	0.951799	0.927562	0.885659
1	79591551	rs43245793	0.0536517	0.00872549	0.00195077	0.0201288	0.00874295	0.0974982		19153	35225	39794	14593	30019	16282		0.0721966	0.359817	0.23741	0.130742	0.0697674		0.959293	0.765297	0.871223	0.924028	0.963178
1	79629427	rs41630320	0.0316665	0.0268747	0.0697649	0.00596628	0.00224257	0.0439788		26928	25093	14469	31433	37861	28407		0.442396	0.451142	0.539568	0.55477	0.428295		0.734255	0.384475	0.510072	0.457597	0.725775
1	79671395	rs43245775	0.0142882	0.0306096	0.0692085	0.0158021	0.0450211	0.0559424		34152	23254	14599	18769	4627	25347		0.540707	0.213699	0.477698	0.469965	0.389535		0.434716	0.118721	0.385612	0.439929	0.276163
1	79780029	ss86286874	0.0967283	0.00246166	0.118943	0.0116994	0.00336873	0.0301033		8890	39147	5352	23599	36473	32131		0.477727	0.423744	0.415827	0.374558	0.428295		0.404762	0.320548	0.253957	0.229682	0.314922
1	79814427	ss86341034	0.0456286	0.0115106	0.0996848	0.000631312	0.0283371	0.0301171		21782	33569	8084	39656	12315	32129		0.0890937	0.511416	0.135252	0.0848057	0.135659		0.953917	0.536986	0.930935	0.957597	0.928295
1	79841328	ss86298346	0.056873	0.030799	0.0749089	0.0148078	0.0510781	0.0153367		18182	23150	13175	19858	3097	36317		0.462366	0.356164	0.414388	0.378092	0.47093		0.679724	0.224658	0.745324	0.793286	0.640504
1	79880934	ss86336994	0.0272212	7.83899e-05	0.0173388	0.0356534	0.0101537	0.0579565		28697	40598	32826	5097	28407	24873		0.463902	0.0767123	0.405755	0.487633	0.403101		0.345622	0.0392694	0.267626	0.416961	0.253876
1	79904055	rs41666794	0.0936102	0.0127439	0.0319472	0.00951031	0.0159913	0.0525513		9499	32836	26732	26383	22211	26226		0.509985	0.459361	0.402878	0.522968	0.416667		0.537634	0.647945	0.759712	0.614841	0.690891
1	79961896	ss86339823	0.0549676	0.00741318	0.044562	0.033564	0.0124797	0.0296639		18761	36043	22098	5956	25880	32252		0.215054	0.178995	0.141007	0.35689	0.180233		0.121352	0.0977169	0.076259	0.220848	0.103682
1	80019442	rs43245574	0.0534301	0.0100283	0.0597835	0.0380519	0.0115326	0.0452519		19222	34442	17271	4267	26900	28069		0.196621	0.176256	0.136691	0.289753	0.174419		0.890937	0.903653	0.927338	0.819788	0.901163
1	80063107	ss86330710	0.0758642	0.0185206	0.0271022	0.00404167	0.0400779	0.136166		13191	29567	28716	34269	6333	10123		0.493088	0.427397	0.494964	0.522968	0.492248		0.435484	0.326941	0.467626	0.473498	0.354651
1	80103951	rs41634520	0.0137651	0.0426358	0.00372547	0.00926613	0.0436111	0.117027		34396	17990	39017	26749	5084	12877		0.463902	0.169863	0.421583	0.491166	0.46124		0.360983	0.0885845	0.31295	0.319788	0.333333
1	80140397	rs41635167	0.000540965	0.0474174	0.134743	0.0379559	0.0314224	0.0156953		40377	16183	3692	4296	10450	36230		0.261137	0.327854	0.264748	0.194346	0.333333		0.138249	0.805023	0.143885	0.0971731	0.226744
1	80160864	ss86280870	0.0188566	0.0526819	0.0369925	0.00721742	0.0273893	0.124047		32178	14420	24826	29604	12933	11797		0.184332	0.159817	0.0920863	0.279152	0.170543		0.90169	0.919178	0.952518	0.825088	0.908915
1	80198903	ss86307670	0.0687015	0.0197713	0.203211	0.00538582	0.0550059	0.0424394		14942	28875	620	32307	2343	28842		0.494624	0.196347	0.519424	0.353357	0.424419		0.562212	0.106393	0.390647	0.215548	0.295543
1	80269992	ss86284959	0.194389	0.0309329	0.114591	0.0309679	0.0124545	0.0655436		930	23081	5939	7224	25911	23083		0.367127	0.484932	0.529496	0.4947	0.445736		0.252688	0.591324	0.467626	0.5053	0.302326
1	80349645	rs43246393	0.129967	0.097831	0.0572739	0.0216654	0.0236927	0.109324		4546	4500	18026	13296	15645	14148		0.357911	0.47032	0.358273	0.328622	0.350775		0.200461	0.384018	0.222302	0.206714	0.258721
1	80427462	rs41660452	0.0131704	0.0484044	0.190194	0.0284188	0.0101401	0.0927075		34646	15822	912	8641	28420	17128		0.44086	0.527854	0.533813	0.512367	0.459302		0.329493	0.441096	0.489928	0.584806	0.369186
1	80548510	ss86316456	0.0636878	0.0258968	0.0418768	0.0132532	0.0111495	0.165335		16251	25579	23055	21594	27320	6692		0.365591	0.519635	0.505036	0.5053	0.44186		0.763441	0.585845	0.623741	0.323322	0.666667
1	80576593	rs42535165	0.00339685	0.0935342	0.0590822	0.0299332	0.0342302	0.0461126		39102	5117	17469	7776	8888	27866		0.0998464	0.422831	0.146763	0.219081	0.156977		0.0514593	0.290868	0.0733813	0.130742	0.0823643
1	80612046	ss86274934	0.0344647	0.0918803	0.0565335	0.0276463	0.0362451	0.231555		25868	5351	18247	9112	7910	2385		0.47619	0.451142	0.402878	0.30742	0.412791		0.574501	0.640183	0.733813	0.765018	0.756783
1	80661482	ss86310174	0.0272953	0.0252424	0.0414618	0.0196127	0.0142658	0.0913334		28674	25875	23199	15084	24022	17413		0.534562	0.203653	0.335252	0.332155	0.341085		0.3702	0.107306	0.216547	0.219081	0.213178
1	80875014	rs41635177	0.101413	0.0936452	0.108942	0.0328686	0.0119758	0.111992		8097	5097	6690	6275	26417	13706		0.500768	0.444749	0.536691	0.5053	0.472868		0.488479	0.651598	0.451079	0.454064	0.368217
1	80896616	ss86281729	0.000508034	0.0174118	0.0646442	0.01427	0.0072567	0.0403974		40390	30186	15874	20418	31763	29389		0.399386	0.0721461	0.194245	0.353357	0.416667		0.24424	0.0360731	0.1	0.212014	0.281977
1	80974985	ss86312025	0.0512841	0.0118578	0.195974	0.00315596	0.0150719	0.156963		19893	33355	776	35668	23172	7538		0.471582	0.169863	0.476259	0.533569	0.515504		0.673579	0.910502	0.668345	0.478799	0.455426
1	81018906	rs41576442	0.0160078	0.0131507	0.0526256	0.0315413	0.0186075	0.0824841		33394	32617	19457	6940	19745	19201		0.0460829	0.056621	0.302158	0.424028	0.265504		0.0230415	0.0283105	0.155396	0.222615	0.152132
1	81072227	rs41634493	0.0252009	0.0600469	0.0725229	0.0153178	0.00416935	0.0465705		29479	12144	13782	19295	35489	27754		0.519201	0.169863	0.496403	0.519435	0.554264		0.565284	0.0949772	0.494245	0.478799	0.474806
1	81099711	rs41634489	0.0697839	0.0360629	0.0203731	0.0224925	0.000651797	0.159758		14670	20747	31523	12633	39859	7235		0.437788	0.143379	0.434532	0.526502	0.457364		0.272657	0.0835616	0.376978	0.461131	0.368217
1	81118415	ss117963531	0.0251028	0.0354173	0.164162	0.0147556	0.0441664	0.266743		29525	21029	1857	19911	4887	1300		0.466974	0.455708	0.4	0.462898	0.434109		0.407066	0.337443	0.273381	0.348057	0.331395
1	81160609	rs41635169	0.0358887	0.0992568	0.121859	0.0233227	0.0354926	0.199425		25327	4306	4979	11975	8262	3984		0.525346	0.427397	0.471942	0.522968	0.488372		0.509985	0.680365	0.556835	0.438163	0.53876
1	81209053	ss86326397	0.109279	0.0316381	0.00400427	0.0335153	0.030577	0.0759789		6962	22717	38891	5981	10962	20652		0.459293	0.450228	0.372662	0.332155	0.496124		0.695084	0.667123	0.77482	0.798587	0.614341
1	81239683	rs41640545	0.00562101	0.0784818	0.0708964	0.0128501	0.0409811	0.207883		38104	7696	14198	22091	5995	3505		0.354839	0.381735	0.299281	0.187279	0.246124		0.225038	0.271233	0.194245	0.10424	0.140504
1	81373204	ss86309089	0.00806088	0.0650292	0.158443	0.0261209	0.0455516	0.137762		36981	10728	2121	10093	4481	9934		0.557604	0.46484	0.477698	0.441696	0.488372		0.46467	0.621461	0.388489	0.287986	0.443798
1	81458625	ss86339204	0.112924	0.0918754	3.00228e-05	0.0185371	0.046005	0.106689		6491	5352	40635	16055	4354	14607		0.422427	0.451142	0.361151	0.279152	0.406977		0.288018	0.338813	0.243885	0.157244	0.27907
1	81486839	rs41639724	0.112434	0.0918754	3.00228e-05	0.0189778	0.0497025	0.100139		6543	5353	40636	15631	3418	15797		0.423963	0.451142	0.361151	0.215548	0.397287		0.288786	0.338813	0.243885	0.118375	0.272287
1	81516088	rs29021199	0.112434	0.0918754	3.00228e-05	0.0189778	0.0497025	0.100139		6544	5354	40637	15632	3419	15798		0.423963	0.451142	0.361151	0.215548	0.397287		0.288786	0.338813	0.243885	0.118375	0.272287
1	81540249	rs41639725	0.00868649	0.0527424	0.0240373	0.011911	0.0221121	0.0661681		36679	14401	29957	23327	16820	22924		0.221198	0.10411	0.12518	0.169611	0.125969		0.122888	0.052968	0.0625899	0.0918728	0.0649225
1	81561737	ss86307360	0.10902	0.0947935	0.00666336	0.0217663	0.0361902	0.129126		6994	4930	37663	13196	7936	11100		0.422427	0.450228	0.366906	0.226148	0.391473		0.713518	0.66347	0.753237	0.876325	0.726744
1	81589478	rs41608610	0.10902	0.0948614	0.00474997	0.024493	0.0340446	0.145957		6995	4920	38558	11115	9003	8833		0.422427	0.449315	0.371223	0.233216	0.387597		0.713518	0.663014	0.74964	0.872792	0.72093
1	81623098	ss86334755	0.0505094	0.092724	0.0386153	0.00544377	0.0117096	0.100145		20165	5233	24260	32203	26709	15795		0.367127	0.158904	0.507914	0.212014	0.412791		0.223502	0.0840183	0.364748	0.113074	0.268411
1	81656974	ss86337625	0.0251725	0.0186989	0.000455983	0.00122335	0.00942257	0.017527		29493	29452	40458	38716	29234	35657		0.397849	0.146119	0.182734	0.314488	0.228682		0.75192	0.923288	0.905755	0.825088	0.874031
1	81702230	ss86301461	0.0247373	0.0767405	0.121551	0.00594809	0.0121502	0.0171335		29701	8029	5013	31467	26225	35765		0.513057	0.465753	0.490647	0.572438	0.498062		0.548387	0.625571	0.46259	0.441696	0.462209
1	81735566	rs41581433	0.0674628	0.0204653	0.040018	0.0219027	0.0179682	0.0285858		15255	28501	23699	13087	20326	32569		0.0675883	0.355251	0.146763	0.547703	0.393411		0.966206	0.780365	0.922302	0.634276	0.758721
1	81760654	rs41640540	0.0411842	0.0346537	0.0327149	0.017845	0.00984817	0.0390702		23350	21360	26410	16710	28751	29747		0.18126	0.383562	0.372662	0.54417	0.47093		0.0952381	0.239269	0.22518	0.600707	0.353682
1	81790858	rs41640538	0.0442265	0.00727782	0.00205109	0.0102485	0.0171281	0.000710733		22276	36129	39753	25404	21116	40426		0.239631	0.381735	0.258993	0.144876	0.251938		0.866359	0.728767	0.853237	0.924028	0.856589
1	81831778	rs41640535	0.0371605	0.0163735	0.0469265	0.0266145	0.00609061	0.00837555		24844	30764	21342	9763	33075	38269		0.0568356	0.357078	0.251799	0.201413	0.401163		0.0284178	0.219635	0.131655	0.118375	0.239341
1	81859735	ss86287067	0.00358582	0.00797705	0.0259264	0.0364567	0.0128931	0.0904706		39026	35692	29193	4813	25438	17586		0.264209	0.403653	0.378417	0.275618	0.457364		0.857143	0.742466	0.771942	0.830389	0.647287
1	82007029	rs42341093	0.0128057	0.0160459	0.0438314	0.022091	0.0328517	0.0811662		34798	30952	22353	12947	9676	19515		0.135177	0.379909	0.463309	0.215548	0.467054		0.930876	0.762557	0.738129	0.871025	0.688953
1	82032365	rs29009709	0.0011955	0.0170109	0.04055	0.0230334	0.0322284	0.0758483		40064	30408	23534	12188	10011	20684		0.0875576	0.373516	0.381295	0.212014	0.408915		0.956221	0.765753	0.796403	0.872792	0.766473
1	82059960	rs42889182	0.0104582	0.00626125	0.0297078	0.00917011	0.000579007	0.0274272		35889	36790	27685	26883	39956	32913		0.124424	0.189041	0.130935	0.318021	0.174419		0.934716	0.900913	0.927338	0.809187	0.910853
1	82085098	rs41602360	0.162016	0.124884	0.0396341	0.00749471	0.0158017	0.149755		2152	1918	23860	29189	22414	8338		0.557604	0.453881	0.444604	0.29682	0.300388		0.509217	0.341096	0.222302	0.169611	0.221899
1	82120231	rs42341055	0.0271431	0.0103839	0.0218132	0.00872473	0.0170055	0.00297672		28726	34236	30939	27514	21243	39781		0.0414747	0.185388	0.103597	0.166078	0.124031		0.96851	0.900913	0.939568	0.909894	0.934109
1	82147822	rs41616008	0.00346782	0.0148129	0.00965248	0.0127975	0.0208002	0.0956423		39073	31624	36367	22168	17864	16610		0.16129	0.379909	0.592806	0.452297	0.459302		0.0867896	0.23653	0.335252	0.321555	0.318798
1	82176939	rs41255350	0.111061	0.0747196	0.0938941	0.0326843	0.0182862	0.0120053		6726	8424	9091	6348	20051	37287		0.457757	0.5379	0.592806	0.431095	0.424419		0.304147	0.517352	0.601439	0.696113	0.642442
1	82261456	rs42346865	0.0296432	0.0370624	0.012974	0.0318016	0.0208883	0.0115547		27730	20291	34856	6812	17802	37413		0.093702	0.141553	0.366906	0.434629	0.459302		0.046851	0.0762557	0.21223	0.30212	0.318798
1	82292403	ss86280665	0.0151016	0.0113567	0.0330421	0.0300527	0.00358884	0.064957		33805	33661	26290	7703	36191	23220		0.473118	0.489498	0.507914	0.515901	0.5		0.40553	0.434703	0.546043	0.650177	0.593023
1	82338088	rs29020611	0.0201276	0.0120043	0.0155361	0.0318817	0.00857535	0.057022		31669	33250	33679	6769	30211	25110		0.0829493	0.115982	0.0676259	0.169611	0.195736		0.0414747	0.0598174	0.0338129	0.106007	0.109496
1	82510970	rs43250826	0.0705258	0.0254027	0.076226	0.00229416	0.0317907	0.0453635		14477	25797	12834	37033	10240	28038		0.437788	0.488584	0.492086	0.367491	0.329457		0.298771	0.379452	0.435971	0.303887	0.242248
1	82559884	rs41579176	0.0634299	0.062145	0.117271	0.0203467	0.0250801	0.0305745		16317	11513	5570	14394	14585	31987		0.397849	0.401826	0.332374	0.243816	0.25		0.25576	0.279452	0.205036	0.178445	0.142442
1	82680131	ss86327992	0.0539875	0.0112868	0.0299466	0.0653973	0.0572593	0.184463		19050	33698	27589	375	1981	5023		0.411674	0.505023	0.479137	0.508834	0.474806		0.740399	0.594977	0.652518	0.54417	0.516473
1	82702231	rs41604955	0.0105187	0.00629654	0.0124929	0.0265183	0.0204915	0.00514124		35868	36773	35062	9824	18117	39158		0.482335	0.515068	0.530935	0.466431	0.486434		0.580645	0.53242	0.448201	0.473498	0.551357
1	82725824	ss86340333	0.066438	0.019617	0.0523682	0.0144963	0.0245711	0.0579805		15527	28961	19519	20189	14991	24871		0.420891	0.242009	0.45036	0.473498	0.53876		0.697389	0.849772	0.648201	0.551237	0.583333
1	82787221	rs42215216	0.0361673	0.0188212	0.0279458	0.00892224	0.0140536	0.0710764		25208	29387	28381	27232	24256	21751		0.270353	0.16895	0.253237	0.226148	0.331395		0.15361	0.0926941	0.145324	0.151943	0.221899
1	82834398	rs41635201	0.0817854	0.0173448	0.0199257	0.0491519	0.0422438	0.0342922		11892	30222	31717	1693	5526	31021		0.204301	0.483105	0.369784	0.363958	0.205426		0.126728	0.39589	0.213669	0.256184	0.114341
1	82951366	ss86338294	0.040078	0.0248783	0.0110521	0.0233143	0.00541427	0.0308077		23768	26053	35714	11980	33947	31933		0.121352	0.030137	0.359712	0.286219	0.186047		0.939324	0.984932	0.78705	0.821555	0.889535
1	83006326	ss86298985	0.0264237	0.0503801	0.0533069	0.0237676	0.0342098	0.0530895		29007	15143	19241	11654	8900	26085		0.416283	0.4621	0.353957	0.335689	0.275194		0.327957	0.362557	0.231655	0.20318	0.162791
1	83030921	ss86329397	0.0589406	0.00147889	0.0182164	0.0515049	0.0239065	0.0284712		17580	39725	32452	1341	15486	32605		0.500768	0.503196	0.530935	0.469965	0.449612		0.526882	0.467123	0.479856	0.369258	0.339147
1	83055464	ss86282770	0.0371748	0.0288866	0.0301423	0.0313716	0.022682	0.0676578		24839	24082	27511	7032	16374	22562		0.313364	0.0721461	0.394245	0.293286	0.246124		0.201229	0.0378995	0.256115	0.185512	0.150194
1	83110583	rs41639705	0.053108	0.061734	0.026794	0.0110646	0.0656776	0.164224		19315	11647	28845	24372	1051	6791		0.460829	0.492237	0.418705	0.452297	0.474806		0.387097	0.411416	0.31295	0.30742	0.328488
1	83132079	ss86299947	0.0643074	0.0623033	0.0491181	0.00261852	0.0662302	0.172095		16102	11481	20567	36496	1015	6079		0.460829	0.494064	0.417266	0.448763	0.467054		0.611367	0.587671	0.683453	0.690813	0.67345
1	83178207	rs41639715	0.0747534	0.0220618	0.0411188	0.0225066	0.0484532	0.0304341		13467	27571	23309	12621	3714	32027		0.43318	0.502283	0.351079	0.187279	0.257752		0.334869	0.437443	0.198561	0.125442	0.146318
1	83212365	ss86294550	0.0630688	0.0130279	0.0597801	0.033759	0.00589872	0.0320708		16390	32692	17272	5890	33300	31589		0.0184332	0.0474886	0.389928	0.233216	0.0794574		0.00921659	0.0255708	0.200719	0.14841	0.0455426
1	83267242	ss86308120	0.149407	0.0607876	0.0305745	0.056814	0.0197869	0.0772932		2944	11930	27330	854	18708	20381		0.459293	0.404566	0.476259	0.420495	0.544574		0.673579	0.704566	0.641007	0.602473	0.466085
1	83316586	rs43248004	0.0983047	0.00973626	0.024879	0.0114314	0.000814571	0.0148279		8598	34615	29610	23915	39639	36466		0.471582	0.452968	0.545324	0.452297	0.494186		0.341782	0.372603	0.561871	0.55477	0.59593
1	83368535	ss86328397	0.140483	0.0592381	0.017513	0.0107175	0.0245178	0.177006		3585	12368	32759	24810	15023	5631		0.471582	0.49863	0.379856	0.190813	0.284884		0.361751	0.384475	0.21295	0.113074	0.157946
1	83402539	ss86306123	0.0746129	0.0567758	0.00982117	0.00797122	0.0221098	0.0175205		13495	13101	36292	28527	16821	35660		0.466974	0.115982	0.356835	0.279152	0.352713		0.387097	0.0589041	0.185612	0.160777	0.246124
1	83458884	ss86295432	0.0246098	0.0292509	0.0418079	0.00972268	0.0300765	0.0231908		29749	23905	23072	26094	11265	34051		0.213518	0.412785	0.336691	0.388693	0.19186		0.112903	0.272146	0.198561	0.243816	0.101744
1	83672872	rs42873457	0.073985	0.0593426	0.106533	0.00497918	0.0246538	0.00317522		13645	12338	7041	32912	14924	39732		0.462366	0.452968	0.339568	0.243816	0.281008		0.665899	0.682192	0.807194	0.863958	0.820736
1	83807479	rs41635180	0.0479505	0.117877	0.0299813	0.0128462	0.00378748	0.16509		20977	2407	27577	22103	35981	6714		0.0798771	0.434703	0.215827	0.310954	0.176357		0.0399386	0.293151	0.117986	0.194346	0.0920543
1	83838758	ss86339392	0.048693	0.0921685	0.0335904	0.0241726	0.00116322	0.184431		20761	5311	26103	11352	39206	5026		0.30722	0.479452	0.476259	0.533569	0.403101		0.795699	0.386758	0.685612	0.514134	0.75
1	83916372	ss86283985	0.0630542	0.0378091	0.0305924	0.00566982	0.0063042	0.0693125		16399	19971	27323	31878	32834	22150		0.24424	0.447489	0.181295	0.173145	0.193798		0.145161	0.308676	0.0964029	0.0865724	0.100775
1	83936851	rs41603780	0.0339069	0.0877238	0.0547642	0.0205777	0.0131313	0.161863		26062	5995	18783	14196	25206	7044		0.322581	0.475799	0.509353	0.522968	0.44186		0.788018	0.390411	0.646043	0.466431	0.687984
1	84111692	rs41635181	0.0252598	0.0177712	0.0197528	0.0368546	0.0287619	0.0810438		29457	29969	31786	4677	12071	19544		0.420891	0.432877	0.369784	0.484099	0.405039		0.745008	0.290411	0.747482	0.602473	0.739341
1	84227252	rs43025863	0.0789928	0.038417	0.124687	0.0173463	0.0325055	0.0113866		12519	19717	4639	17231	9877	37459		0.316436	0.493151	0.36259	0.409894	0.370155		0.780338	0.466667	0.76259	0.734982	0.739341
1	84269107	rs29026905	0.0565101	0.0993037	0.123059	0.0277855	0.000654651	0.01289		18280	4300	4835	9029	39855	37031		0.270353	0.457534	0.32518	0.399293	0.265504		0.823349	0.689954	0.794245	0.74735	0.843992
1	84321230	ss86335367	0.0576385	0.0120768	0.071653	0.0469603	0.0532066	0.00118383		17957	33201	14002	2038	2653	40274		0.222734	0.510502	0.542446	0.438163	0.375969		0.874808	0.461644	0.656835	0.667845	0.678295
1	84345904	rs43249099	0.00350947	0.0717279	0.0199204	0.0079661	0.062008	0.00875745		39056	9123	31722	28532	1387	38165		0.0675883	0.384475	0.394245	0.162544	0.335271		0.0337942	0.241553	0.21295	0.0883392	0.223837
1	84372588	rs41578811	0.0214571	0.0592213	0.0331005	0.000290262	0.00630003	0.0645619		31134	12376	26274	40210	32844	23310		0.0276498	0.351598	0.0834532	0.0883392	0.108527		0.0138249	0.221461	0.0417266	0.0477032	0.0600775
1	84446080	rs42820790	0.0532605	0.0405584	0.0535452	0.056308	0.0715681	0.0580247		19267	18868	19165	890	671	24860		0.324117	0.49863	0.58705	0.44523	0.410853		0.80722	0.447489	0.589928	0.660777	0.653101
1	84580772	rs42548511	0.0165175	0.105966	0.0566047	0.0479597	0.00339041	0.275734		33172	3547	18220	1877	36455	1086		0.299539	0.483105	0.443165	0.459364	0.381783		0.194316	0.381279	0.323741	0.30742	0.266473
1	84614199	ss86289851	0.0653662	0.00291711	0.139062	0.0393115	0.051756	0.0261561		15826	38829	3347	3871	2953	33264		0.394777	0.441096	0.507914	0.498233	0.45155		0.711982	0.301826	0.558993	0.503534	0.553295
1	84679123	rs42549376	0.0349659	0.0079882	0.0335896	0.00311979	0.00450394	0.0365106		25695	35684	26104	35711	35084	30441		0.141321	0.0502283	0.151079	0.024735	0.0697674		0.926267	0.974886	0.915827	0.987633	0.965116
1	84705191	rs41662251	0.0207712	0.0617482	0.137104	0.00586221	0.0255044	0.0343147		31407	11639	3504	31585	14263	31012		0.359447	0.43379	0.401439	0.349823	0.447674		0.227343	0.66621	0.268345	0.273852	0.357558
1	84850448	ss117966446	0.0389748	0.00906779	0.118272	0.0187523	0.0227854	0.0179712		24177	35007	5432	15857	16296	35515		0.380952	0.435616	0.382734	0.332155	0.447674		0.254992	0.687215	0.240288	0.24735	0.34593
1	84944278	ss86340798	0.00105739	0.017584	0.0487405	0.0112463	0.00136773	0.00851862		40129	30090	20702	24166	38967	38225		0.093702	0.239269	0.100719	0.0530035	0.127907		0.046851	0.131507	0.0546763	0.0265018	0.0717054
1	84991511	rs43246311	0.0860575	0.000218583	0.0831769	0.00103825	0.0243001	0.0533598		11028	40511	11264	39005	15174	26013		0.281106	0.219178	0.240288	0.0954064	0.310078		0.162058	0.123288	0.141727	0.0512367	0.186047
1	85013713	rs43246322	0.0535712	0.0178305	0.0695631	0.00638244	0.00929691	0.0259396		19181	29941	14514	30844	29389	33325		0.078341	0.50137	0.0877698	0.0671378	0.174419		0.957757	0.503653	0.951799	0.966431	0.905039
1	85151862	rs41581441	0.118109	0.0197185	0.141106	0.00878207	0.00421429	0.0130235		5825	28906	3179	27435	35444	37002		0.110599	0.489498	0.228777	0.254417	0.172481		0.940092	0.453881	0.871223	0.833922	0.90407
1	85525315	ss117966358	0.0311857	0.128082	0.0140765	0.017668	0.020765	0.0828749		27125	1746	34314	16881	17899	19113		0.50384	0.515982	0.446043	0.293286	0.374031		0.456221	0.481735	0.280576	0.146643	0.229651
1	85671043	ss86339905	0.0689559	0.0274163	0.0512655	0.0146486	0.0322419	0.0520644		14886	24785	19873	20044	10004	26361		0.199693	0.0456621	0.148201	0.151943	0.358527		0.109063	0.0228311	0.0769784	0.0865724	0.221899
1	85731453	rs41604794	0.0571731	0.013034	0.122877	0.0402287	0.015895	0.023846		18102	32688	4856	3572	22318	33882		0.403994	0.181735	0.420144	0.300353	0.410853		0.295699	0.0945205	0.289209	0.231449	0.319767
1	85760198	rs41613734	0.0296663	0.220091	0.0695235	0.0527899	0.0145826	0.414679		27722	66	14523	1205	23663	90		0.500768	0.442009	0.447482	0.275618	0.405039		0.41321	0.358904	0.334532	0.169611	0.264535
1	85911356	ss86284720	0.0631348	0.00239317	0.000308705	0.00900478	0.00328228	0.0303581		16378	39195	40525	27120	36592	32050		0.324117	0.0694064	0.32518	0.190813	0.213178		0.791859	0.964384	0.798561	0.90106	0.885659
1	85959409	rs43248683	0.0122473	0.0292828	0.0133302	0.0113484	0.0219584	0.0134859		35062	23890	34668	24022	16932	36864		0.341014	0.174429	0.174101	0.183746	0.172481		0.798771	0.906393	0.911511	0.897527	0.90407
1	86029442	rs43247039	0.0617397	0.0399309	0.0800023	0.0421333	0.0390754	0.131054		16766	19118	11968	3041	6726	10806		0.485407	0.320548	0.433094	0.508834	0.393411		0.631336	0.800457	0.674101	0.60424	0.762597
1	86057271	ss86288932	0.0122473	0.0292828	0.0133302	0.0113484	0.0238561	0.0180894		35063	23891	34669	24023	15526	35488		0.341014	0.174429	0.174101	0.183746	0.174419		0.201229	0.0936073	0.0884892	0.102473	0.0968992
1	86134439	rs43245663	0.0492237	0.0389561	0.0817396	0.0166062	0.00815068	0.0577711		20577	19512	11583	17970	30698	24914		0.400922	0.200913	0.342446	0.275618	0.339147		0.707373	0.885845	0.801439	0.833922	0.791667
1	86351590	ss105262438	0.0378985	0.0125809	0.160102	0.00160034	0.0237633	0.0168389		24546	32923	2049	38124	15594	35859		0.344086	0.489498	0.536691	0.515901	0.5		0.222734	0.505023	0.453957	0.636042	0.503876
1	86421573	rs41578817	0.005918	0.0484091	0.0857863	0.000866784	0.0132897	0.0922745		37962	15818	10730	39279	25047	17227		0.41321	0.414612	0.52518	0.487633	0.515504		0.324885	0.303196	0.438129	0.498233	0.507752
1	86448644	rs41578815	0.0265167	0.0473083	0.018597	0.00202251	0.0231017	0.101598		28974	16221	32296	37448	16073	15520		0.494624	0.46758	0.509353	0.491166	0.432171		0.493088	0.63105	0.408633	0.355124	0.295543
1	86543082	rs43244720	0.0568169	0.0376584	0.0386183	0.00216974	0.0163327	0.0364229		18201	20027	24258	37237	21860	30471		0.477727	0.23379	0.404317	0.254417	0.286822		0.639785	0.86484	0.764748	0.858657	0.800388
1	86596243	ss86341156	0.0565273	0.00853288	0.101207	0.00431938	0.0336207	0.182942		18273	35339	7840	33872	9231	5147		0.494624	0.465753	0.43741	0.515901	0.486434		0.384025	0.595434	0.313669	0.572438	0.398256
1	86753474	ss86301450	0.0250011	0.0410951	0.14771	0.0065183	0.0207178	0.0873043		29577	18627	2721	30631	17941	18207		0.49616	0.27032	0.398561	0.243816	0.354651		0.415515	0.174429	0.271223	0.128975	0.227713
1	86777370	ss86313031	0.0250011	0.0410951	0.14771	0.0065183	0.0207178	0.0873043		29578	18628	2722	30632	17942	18208		0.49616	0.27032	0.398561	0.243816	0.354651		0.415515	0.174429	0.271223	0.128975	0.227713
1	86818418	rs43251938	0.035688	0.0219994	0.0461847	0.00493729	0.00746148	0.0756867		25413	27599	21605	32985	31523	20725		0.479263	0.425571	0.497842	0.367491	0.358527		0.348694	0.317808	0.379856	0.229682	0.252907
1	86867787	ss86341483	0.0303592	0.0120117	0.106277	0.0217703	0.0239476	0.0965372		27424	33247	7076	13194	15449	16451		0.508449	0.432877	0.486331	0.484099	0.47093		0.469278	0.314155	0.435971	0.510601	0.41376
1	86888776	rs43252439	0.0289296	0.00705624	0.0290179	0.00528541	0.0350376	0.0896017		28021	36280	27966	32451	8468	17766		0.534562	0.437443	0.451799	0.250883	0.47093		0.462366	0.359361	0.379856	0.139576	0.427326
1	86910584	rs41635187	0.00559618	0.00310584	0.0251118	0.0015088	0.0503543	0.109825		38114	38713	29511	38250	3265	14057		0.466974	0.442009	0.43741	0.226148	0.430233		0.356375	0.356164	0.352518	0.123675	0.333333
1	86968922	rs41603781	0.00951456	0.0234224	0.0114053	0.00635927	0.00418283	0.0212051		36316	26819	35561	30869	35475	34614		0.231951	0.0630137	0.14964	0.0742049	0.110465		0.857911	0.96758	0.909353	0.962898	0.942829
1	87100663	ss105295110	0.168877	0.00570016	0.0129571	0.0155569	0.0654624	0.000155701		1792	37139	34865	19030	1067	40587		0.339478	0.490411	0.407194	0.289753	0.416667		0.198925	0.394064	0.272662	0.176678	0.293605
1	87161990	rs29027507	0.0800204	0.0327746	0.0219601	0.000590827	0.0160065	0.127827		12300	22217	30874	39718	22196	11284		0.215054	0.49589	0.336691	0.236749	0.153101		0.122888	0.530137	0.192806	0.128975	0.0823643
1	87402236	ss86307016	0.0591853	0.0249402	0.0306284	0.00618077	0.0129309	0.0539844		17502	26017	27308	31123	25410	25857		0.124424	0.0255708	0.119424	0.141343	0.145349		0.062212	0.0127854	0.0640288	0.0742049	0.0804264
1	87490723	ss86335903	0.0725441	0.002828	0.0240193	0.0072635	0.00775996	0.041254		13993	38890	29969	29537	31154	29153		0.0445469	0.0136986	0.047482	0.04947	0.0542636		0.977727	0.993151	0.976259	0.975265	0.972868
1	87573900	rs29021588	0.0284395	0.0329611	0.0427553	0.00998402	0.0214785	0.0671572		28210	22142	22750	25768	17334	22686		0.52381	0.43653	0.420144	0.349823	0.414729		0.559908	0.681279	0.74964	0.793286	0.748062
1	87615299	rs43249325	0.00702568	0.00898126	0.110818	0.00965997	0.0288342	0.0317138		37483	35053	6431	26179	12022	31691		0.494624	0.411872	0.569784	0.491166	0.521318		0.431644	0.275342	0.620144	0.680212	0.626938
1	87664746	rs43249323	0.104905	0.00127694	0.00376762	0.0123079	0.0273858	0.136614		7576	39855	38997	22778	12938	10070		0.520737	0.418265	0.454676	0.434629	0.463178		0.526114	0.291324	0.359712	0.316254	0.510659
1	87725213	rs41575337	0.164056	0.0525468	0.0243677	0.00799542	0.035806	0.06825		2036	14462	29808	28489	8130	22422		0.336406	0.369863	0.205755	0.190813	0.28876		0.194316	0.258904	0.105755	0.109541	0.18314
1	87774971	rs29018103	0.0585986	0.0169596	0.000465663	0.0240919	0.00522452	0.00948622		17669	30436	40450	11417	34186	37978		0.0768049	0.0374429	0.0820144	0.176678	0.24031		0.0399386	0.0187215	0.0467626	0.0954064	0.147287
1	87802892	rs42420812	0.0539875	0.0699338	0.0029491	0.00468463	0.0119624	0.100437		19049	9519	39331	33337	26429	15740		0.119816	0.387215	0.263309	0.134276	0.248062		0.933948	0.744292	0.864029	0.929329	0.870155
1	87829634	rs42967263	0.102635	0.043382	0.0655099	0.00332477	0.00479292	0.122182		7904	17679	15648	35386	34718	12078		0.274962	0.380822	0.355396	0.236749	0.387597		0.174347	0.272603	0.210791	0.136042	0.246124
1	87913280	rs41630469	0.00757889	0.0651382	0.0322516	0.0120308	0.0306027	0.00117455		37193	10691	26609	23154	10944	40276		0.152074	0.427397	0.133813	0.35689	0.329457		0.922427	0.715068	0.921583	0.757951	0.78876
1	87941018	rs41620681	0.0427072	0.00257002	0.0994472	0.0124532	0.0101632	0.0399193		22826	39051	8123	22610	28398	29518		0.345622	0.398174	0.28777	0.254417	0.344961		0.796467	0.73516	0.843165	0.848057	0.786822
1	87972118	rs41630470	0.0057701	0.0453746	0.0563501	0.00223761	0.0378315	0.0723821		38032	16899	18307	37128	7239	21466		0.178187	0.434703	0.43741	0.385159	0.197674		0.0967742	0.333333	0.25036	0.238516	0.104651
1	87992112	ss86286921	0.0235725	0.0393695	0.0685571	0.00451003	0.0268616	0.103915		30199	19346	14771	33597	13305	15086		0.522273	0.388128	0.457554	0.40636	0.494186		0.482335	0.288128	0.417266	0.344523	0.469961
1	88050696	rs41609768	0.0896696	0.00619567	0.0202846	0.00899603	0.0317499	0.0080926		10264	36829	31563	27123	10256	38353		0.359447	0.484932	0.339568	0.462898	0.290698		0.219662	0.496347	0.230216	0.309187	0.19186
1	88086502	rs41568144	0.0421778	0.0168193	0.0728501	0.0316307	0.0172719	0.0290041		23020	30530	13711	6894	20977	32443		0.256528	0.23379	0.496403	0.180212	0.277132		0.148233	0.144292	0.305755	0.0971731	0.175388
1	88117471	rs29016036	0.0991399	0.0648704	0.0287414	0.0144723	0.0128759	0.133439		8459	10771	28077	20218	25459	10478		0.486943	0.448402	0.486331	0.335689	0.474806		0.526114	0.615068	0.707914	0.810954	0.656008
1	88150843	ss86338266	0.0507636	0.0354825	0.0853962	0.0400623	0.00102868	0.0273048		20080	21000	10801	3618	39379	32946		0.502304	0.46758	0.535252	0.392226	0.511628		0.420123	0.471233	0.457554	0.750883	0.542636
1	88167139	rs29009859	0.000866991	0.0387521	0.0625679	0.0260985	0.0059377	0.00683727		40212	19590	16498	10105	33254	38678		0.256528	0.136073	0.381295	0.127208	0.25969		0.143625	0.0689498	0.22518	0.0671378	0.156977
1	88205509	rs41610645	0.0507308	0.0553606	0.0174011	0.00724796	0.0321125	0.0091283		20088	13553	32799	29560	10078	38067		0.364055	0.410959	0.526619	0.501767	0.534884		0.231183	0.274886	0.397122	0.621908	0.498062
1	88327865	ss86312673	0.0529012	0.017618	0.00887565	0.0128115	0.0110502	0.0364964		19391	30072	36705	22153	27420	30450		0.356375	0.468493	0.479137	0.533569	0.459302		0.239631	0.508219	0.367626	0.464664	0.305233
1	88358715	rs43248805	0.0341816	0.0288068	0.117083	0.00240916	0.0159724	0.050796		25970	24115	5594	36855	22237	26707		0.490015	0.242009	0.510791	0.477032	0.507752		0.398618	0.13105	0.456835	0.369258	0.426357
1	88462591	rs43248747	0.032821	0.0654768	0.0734197	0.00732502	0.0217737	0.0846656		26480	10592	13564	29438	17068	18728		0.379416	0.226484	0.282014	0.116608	0.325581		0.770353	0.861187	0.835971	0.931095	0.806202
1	88489434	ss86338956	0.0667437	0.0211834	0.139639	0.0257629	0.0404393	0.00693826		15447	28086	3300	10300	6197	38646		0.459293	0.296804	0.382734	0.44523	0.467054		0.354071	0.191324	0.253237	0.427562	0.363372
1	88539617	rs29010500	0.023059	0.0565301	0.0683168	0.00515075	0.0195535	0.0177805		30433	13190	14839	32657	18879	35569		0.451613	0.369863	0.330935	0.0989399	0.267442		0.680492	0.750228	0.815827	0.943463	0.839147
1	88638760	rs41635702	0.0618065	0.0110134	0.0468608	0.00890069	0.0336405	0.0689388		16742	33866	21377	27261	9222	22252		0.491551	0.403653	0.569784	0.34629	0.436047		0.354839	0.281279	0.48777	0.201413	0.328488
1	88698235	rs41635687	0.0674158	0.0096989	0.0887693	0.0216168	0.0325175	0.0081164		15273	34639	10097	13329	9870	38344		0.513057	0.43653	0.522302	0.477032	0.488372		0.522273	0.312329	0.639568	0.574205	0.567829
1	88801264	rs29026448	0.0398939	0.00820345	0.0888767	0.00488074	0.0274387	0.0300362		23834	35533	10074	33064	12905	32157		0.556068	0.161644	0.415827	0.332155	0.325581		0.509985	0.0844749	0.258273	0.215548	0.215116
1	88899250	rs41635677	0.000239019	0.00684752	0.00850315	0.00694233	0.00958713	0.0160241		40519	36415	36884	30009	29044	36120		0.0875576	0.052968	0.21295	0.286219	0.162791		0.0437788	0.026484	0.109353	0.160777	0.0968992
1	89059581	rs42352716	0.048533	0.00504246	0.00955963	0.0296772	0.0276054	0.0139426		20794	37553	36423	7917	12797	36720		0.490015	0.209132	0.257554	0.462898	0.312016		0.33871	0.114612	0.153237	0.305654	0.194767
1	89091419	rs41570902	0.0918057	0.0010297	0.0540806	0.0185281	0.0300497	0.00349191		9836	40030	18982	16063	11282	39644		0.494624	0.453881	0.317986	0.420495	0.329457		0.625192	0.643379	0.792086	0.712014	0.77907
1	89189213	rs42353559	0.0617313	0.00439314	0.0913644	0.0495408	0.000318204	0.0724884		16769	37955	9573	1637	40263	21445		0.442396	0.405479	0.486331	0.512367	0.463178		0.327189	0.730594	0.421583	0.411661	0.473837
1	89243673	rs41625673	0.0178632	0.0214258	0.0488622	0.00281898	0.0171152	0.0403176		32603	27941	20668	36181	21129	29412		0.18126	0.026484	0.238849	0.130742	0.315891		0.900154	0.986758	0.864748	0.931095	0.824612
1	89284818	rs42357756	0.12871	0.0464913	0.10267	0.0171446	0.0524492	0.13433		4681	16490	7599	17417	2805	10354		0.427035	0.372603	0.505036	0.484099	0.5		0.717358	0.76347	0.592086	0.54947	0.53876
1	89325400	ss86324322	0.0421667	0.0937263	0.22503	0.000210763	0.00247856	0.0171209		23023	5090	331	40316	37562	35773		0.46851	0.515982	0.519424	0.530035	0.546512		0.619816	0.555708	0.436691	0.4947	0.476744
1	89431170	rs43708918	0.0341229	0.130316	0.146498	0.00508474	0.0283737	0.152227		25986	1612	2818	32755	12295	8055		0.388633	0.482192	0.597122	0.45583	0.531008		0.756528	0.614612	0.502878	0.694346	0.563953
1	89475293	rs42351089	0.049063	0.00463388	0.00151356	0.00365081	0.00362136	0.0242453		20641	37812	39977	34877	36159	33796		0.136713	0.0557078	0.0618705	0.0636042	0.172481		0.0760369	0.0287671	0.0309353	0.0318021	0.0920543
1	89509288	rs42351876	0.0817394	0.0737905	0.00636964	0.0116651	0.0249967	0.185154		11900	8643	37802	23636	14649	4970		0.281106	0.472146	0.548201	0.473498	0.494186		0.841014	0.620548	0.648201	0.646643	0.574612
1	89671800	rs41617724	0.00781179	0.0297005	0.0113941	0.0373931	0.00740307	0.0321217		37110	23685	35568	4467	31595	31574		0.0322581	0.0593607	0.0230216	0.0600707	0.160853		0.983871	0.968493	0.988489	0.969965	0.90407
1	89810818	rs42525155	0.0510929	0.0371632	0.0438891	0.000804882	0.0242162	0.00101397		19955	20242	22331	39379	15235	40332		0.328725	0.421918	0.572662	0.473498	0.476744		0.198157	0.680365	0.441727	0.409894	0.488372
1	89840519	ss86293068	0.0562237	0.0398009	0.00423704	0.0195088	0.0222133	0.0598149		18363	19174	38780	15172	16744	24478		0.145929	0.0739726	0.280576	0.318021	0.26938		0.0729647	0.0388128	0.158993	0.187279	0.156008
1	89877873	rs41641200	0.00735129	0.00979893	0.0601609	0.0278286	0.0233123	0.149222		37320	34567	17165	9009	15929	8413		0.227343	0.473973	0.343885	0.360424	0.354651		0.124424	0.379452	0.209353	0.250883	0.262597
1	89900842	ss86294272	0.0181741	0.0731677	0.0158254	0.0363623	0.000315277	0.179789		32483	8783	33536	4852	40269	5414		0.159754	0.400913	0.195683	0.424028	0.348837		0.0875576	0.259817	0.110791	0.286219	0.21124
1	90025134	ss86319735	0.0372946	0.0647453	0.133302	0.0307378	0.0240248	0.0275026		24800	10803	3821	7343	15391	32887		0.359447	0.180822	0.538129	0.547703	0.585271		0.763441	0.905023	0.595683	0.482332	0.457364
1	90156001	rs43246622	0.0168903	0.0375022	0.027596	0.0144152	0.00536486	0.0126509		33016	20090	28527	20266	34014	37094		0.238095	0.382648	0.184173	0.116608	0.323643		0.859447	0.735616	0.894964	0.941696	0.807171
1	90196132	rs41641198	0.0367603	0.00778589	0.0659192	0.0277553	0.00551398	0.00590909		24990	35818	15532	9049	33826	38973		0.262673	0.086758	0.457554	0.441696	0.27907		0.142089	0.043379	0.300719	0.468198	0.170543
1	90242919	rs41576315	0.0326494	0.0557198	0.0126228	0.0128117	0.0550867	0.00699549		26544	13438	35000	22152	2329	38631		0.509985	0.493151	0.558273	0.441696	0.426357		0.379416	0.527854	0.62446	0.701413	0.656977
1	90283892	rs41576313	0.0227846	0.0741694	0.00103908	0.0161997	0.0189995	0.0999571		30571	8563	40204	18353	19393	15838		0.0814132	0.355251	0.0618705	0.0565371	0.102713		0.0407066	0.223288	0.0323741	0.0282686	0.0513566
1	90311323	ss86315157	0.0588342	0.0213237	0.0150056	0.00660168	0.0566473	0.136881		17604	28000	33902	30502	2068	10032		0.505376	0.445662	0.538129	0.367491	0.414729		0.447773	0.681279	0.670504	0.787986	0.672481
1	90377648	rs41641190	0.0294464	0.100709	0.0320584	0.0123479	0.00543792	0.177855		27811	4111	26696	22725	33922	5556		0.105991	0.404566	0.322302	0.498233	0.215116		0.0529954	0.259817	0.192806	0.333922	0.126938
1	90430877	ss86308858	0.077262	0.0309684	0.00560986	0.0021404	0.00486596	0.0220624		12899	23066	38168	37270	34623	34366		0.173579	0.0356164	0.0532374	0.141343	0.213178		0.0913978	0.0178082	0.0266187	0.0812721	0.122093
1	90503071	rs41641189	0.0985474	0.0269269	0.0277144	0.0197278	0.0445812	0.200161		8555	25064	28477	14966	4758	3939		0.447005	0.50137	0.502158	0.469965	0.494186		0.687404	0.405023	0.535971	0.64841	0.626938
1	90561071	rs41576309	0.0739762	0.0370812	0.0450363	0.0036103	0.00546699	0.0613716		13647	20282	21936	34944	33880	24098		0.417819	0.509589	0.457554	0.392226	0.410853		0.274962	0.560731	0.381295	0.242049	0.265504
1	90637000	ss86278790	0.0431074	0.00675845	0.115018	0.0448063	0.0205162	0.218657		22686	36475	5880	2448	18096	2946		0.454685	0.413699	0.479137	0.431095	0.536822		0.614439	0.726484	0.582014	0.339223	0.500969
1	90661827	ss86286316	0.0878979	0.00664778	0.134526	0.0295591	0.0154645	0.200848		10628	36536	3710	7991	22798	3891		0.462366	0.472146	0.535252	0.40636	0.513566		0.456989	0.36758	0.591367	0.69788	0.584302
1	90689913	ss105264530	0.06113	0.0747099	0.0946045	0.0336459	0.0153064	0.195423		16950	8426	8966	5933	22933	4244		0.345622	0.365297	0.372662	0.452297	0.282946		0.765745	0.747945	0.766187	0.65371	0.827519
1	90714916	rs41623976	0.0267288	0.00899844	0.0399849	0.0464032	0.03467	0.0276961		28901	35046	23712	2136	8675	32834		0.267281	0.190868	0.460432	0.469965	0.459302		0.149002	0.101826	0.282014	0.337456	0.334302
1	90759099	rs29019866	0.149716	0.0656619	0.0625834	0.04222	0.0266086	0.0282674		2918	10530	16490	3026	13479	32676		0.466974	0.389954	0.486331	0.4947	0.503876		0.328725	0.73653	0.368345	0.413428	0.474806
1	90802931	rs41605771	0.0519246	0.0229288	0.0228467	0.02776	0.00596632	0.077279		19701	27083	30461	9044	33227	20383		0.463902	0.362557	0.482014	0.484099	0.47093		0.64977	0.769406	0.560432	0.634276	0.539729
1	90895301	ss117966281	0.0803926	0.0685589	0.194143	0.0314942	0.0351347	0.132812		12204	9823	819	6964	8412	10556		0.348694	0.468493	0.480576	0.409894	0.467054		0.201997	0.683562	0.366906	0.303887	0.402132
1	90916197	rs41660693	0.07958	0.00784991	0.107175	0.0211767	0.00367412	0.0141335		12389	35775	6933	13691	36106	36656		0.488479	0.354338	0.51223	0.508834	0.47093		0.574501	0.210959	0.358273	0.469965	0.415698
1	90956859	rs41615034	0.078313	0.0521622	0.0955965	0.0132402	0.0236576	0.164686		12666	14604	8788	21617	15675	6750		0.273425	0.178995	0.480576	0.522968	0.312016		0.824885	0.900457	0.671942	0.575972	0.81686
1	91001080	rs29010311	0.0617167	0.0564779	0.0836834	0.0300182	0.0347872	0.0160971		16776	13204	11147	7723	8619	36094		0.43318	0.448402	0.546763	0.537102	0.418605		0.328725	0.656164	0.471942	0.512367	0.387597
1	91031267	rs41596559	0.135228	0.0747921	0.0257684	0.0418653	0.00226244	0.0753333		4056	8412	29253	3128	37836	20792		0.470046	0.434703	0.494964	0.526502	0.478682		0.430108	0.691324	0.522302	0.496466	0.417636
1	91066621	rs41598608	0.0753084	0.0790377	0.034702	0.025943	0.003343	0.130906		13320	7567	25676	10205	36499	10824		0.466974	0.507763	0.482014	0.416961	0.422481		0.359447	0.572603	0.422302	0.286219	0.333333
1	91093330	rs41633772	0.109838	0.0438482	0.0242223	0.0280562	0.00221632	0.0366086		6877	17507	29872	8871	37901	30413		0.474654	0.314155	0.509353	0.515901	0.484496		0.552227	0.181735	0.371223	0.466431	0.50969
1	91117527	rs41633775	0.0324604	0.061417	0.0696069	0.00337119	0.0112387	0.0511699		26611	11758	14508	35298	27213	26618		0.477727	0.389041	0.506475	0.530035	0.49031		0.559908	0.247489	0.448921	0.5053	0.42345
1	91154241	rs29010538	0.0340358	0.00307482	0.0787679	5.91914e-06	0.00278896	0.0222036		26014	38731	12271	40639	37188	34321		0.499232	0.319635	0.447482	0.4947	0.401163		0.470814	0.189041	0.320144	0.381625	0.252907
1	91248261	rs42459491	0.0432618	0.0628993	0.0619072	0.000545282	0.00610006	0.0894797		22641	11318	16717	39783	33057	17789		0.0860215	0.490411	0.148201	0.0212014	0.0852713		0.955453	0.521005	0.91295	0.989399	0.957364
1	91270222	rs42459522	0.0677228	0.0699303	0.059306	0.00864101	0.00553772	0.0947777		15179	9521	17405	27636	33787	16744		0.0952381	0.5379	0.197122	0.0883392	0.127907		0.0506912	0.462557	0.110072	0.0441696	0.0697674
1	91358383	ss86290885	0.0100432	0.0465453	0.00268662	0.0103245	0.0174843	0.0409928		36078	16475	39460	25300	20787	29222		0.341014	0.430137	0.27482	0.201413	0.397287		0.797235	0.276256	0.809353	0.89576	0.745155
1	91460563	rs42957786	0.00669629	0.0999139	0.12203	0.0486515	0.0198085	0.10506		37616	4216	4951	1755	18688	14869		0.448541	0.370776	0.480576	0.519435	0.5		0.686636	0.228311	0.584173	0.542403	0.517442
1	91533901	rs41580687	0.00931058	0.100552	0.0315956	0.0665472	0.0163444	0.201736		36405	4130	26892	325	21852	3843		0.428571	0.375342	0.391367	0.360424	0.459302		0.713518	0.23242	0.738129	0.766784	0.650194
1	91554463	rs41580685	0.130464	0.0186471	0.0743334	0.0485131	0.0568609	0.153015		4500	29487	13324	1776	2025	7955		0.425499	0.432877	0.410072	0.268551	0.374031		0.28341	0.744292	0.243885	0.159011	0.243217
1	91582464	ss86297976	0.0952122	0.0263886	0.0595105	0.0118544	0.0522391	0.162694		9181	25339	17346	23399	2845	6951		0.516129	0.143379	0.365468	0.363958	0.422481		0.608295	0.925571	0.810072	0.740283	0.693798
1	91718782	ss105265431	0.105816	0.0090311	0.123051	0.0143808	0.0316139	0.115165		7448	35030	4837	20307	10343	13165		0.482335	0.452055	0.469065	0.293286	0.482558		0.357911	0.704566	0.385612	0.157244	0.392442
1	91840712	ss86323079	0.0640703	0.0191159	0.0326846	0.00808019	0.0133718	0.0682803		16162	29222	26427	28368	24969	22414		0.419355	0.114155	0.434532	0.413428	0.463178		0.715054	0.942009	0.690647	0.694346	0.661822
1	91857655	rs43169096	0.0364978	0.0325021	0.0278724	0.0414457	0.0361649	0.199757		25082	22320	28409	3239	7950	3960		0.0768049	0.277626	0.260432	0.339223	0.284884		0.960061	0.841096	0.858273	0.816254	0.83624
1	91888946	ss86337313	0.0317301	0.0146927	0.0637772	0.000554067	0.027366	0.0807909		26901	31692	16153	39769	12951	19599		0.357911	0.0383562	0.185612	0.180212	0.281008		0.796467	0.980822	0.904317	0.90636	0.83624
1	91904464	rs42871690	0.0274445	0.0194646	0.00571586	0.0028893	0.000288216	0.0776796		28617	29038	38126	36068	40306	20297		0.430108	0.359817	0.552518	0.484099	0.478682		0.294931	0.220091	0.460432	0.485866	0.458333
1	92049324	ss86285031	0.0270556	0.0226912	0.0678869	0.00241092	0.0300156	0.0783263		28758	27222	14950	36853	11300	20149		0.359447	0.0410959	0.184173	0.176678	0.263566		0.202765	0.0205479	0.094964	0.0918728	0.155039
1	92138426	rs42455329	0.11501	0.0139899	0.00632804	0.00259122	0.00312874	0.00167014		6214	32105	37824	36543	36774	40118		0.205837	0.560731	0.166906	0.0600707	0.151163		0.884793	0.473973	0.916547	0.969965	0.914729
1	92171349	rs42864406	0.0980491	0.0381833	0.00870608	0.0307875	0.00899876	0.100832		8652	19798	36794	7310	29732	15670		0.526882	0.410959	0.502158	0.367491	0.463178		0.453917	0.272146	0.553237	0.763251	0.609496
1	92204771	rs41619569	0.0468095	0.0211479	0.0789195	0.0265929	0.017588	0.138882		21392	28106	12240	9775	20681	9765		0.376344	0.399087	0.507914	0.4947	0.482558		0.245008	0.262557	0.415108	0.671378	0.454457
1	92225849	rs41613169	0.0950636	0.017576	0.0603677	0.0400602	0.0094829	0.00584066		9207	30100	17122	3619	29162	38991		0.505376	0.401826	0.496403	0.512367	0.486434		0.516897	0.736073	0.502878	0.468198	0.530039
1	92273799	rs41581855	0.0100935	0.000794936	0.117142	0.000290161	0.0314336	0.12787		36051	40158	5586	40211	10443	11277		0.136713	0.0977169	0.218705	0.180212	0.127907		0.928571	0.948402	0.876259	0.90636	0.930233
1	92308130	rs42455248	0.0167852	0.0143337	0.0241444	0.00302792	0.0057917	0.0225602		33057	31901	29914	35849	33435	34221		0.0737327	0.284018	0.0863309	0.272085	0.244186		0.0368664	0.163927	0.0460432	0.164311	0.145349
1	92357722	rs42369181	0.0876994	0.0173303	0.025272	0.015099	0.000921809	0.02337		10668	30231	29459	19536	39501	34011		0.261137	0.557991	0.195683	0.208481	0.205426		0.852535	0.472603	0.902158	0.871025	0.885659
1	92461552	rs41566432	0.191459	0.0418813	0.0958575	0.00180518	0.0090025	0.101616		1004	18316	8733	37789	29728	15515		0.448541	0.375342	0.448921	0.512367	0.484496		0.310292	0.763927	0.267626	0.379859	0.389535
1	92495958	rs41619040	0.0734468	0.0482641	0.215913	0.0231224	0.0412178	0.12709		13757	15868	459	12115	5914	11362		0.514593	0.33242	0.493525	0.469965	0.47093		0.599846	0.2	0.566187	0.482332	0.351744
1	92581626	ss86280345	0.0120229	0.0363325	0.059289	0.00592096	0.0287562	0.0515633		35162	20635	17410	31502	12073	26514		0.371736	0.340639	0.369784	0.484099	0.501938		0.746544	0.805936	0.764748	0.521201	0.479651
1	92615520	ss117966183	0.0238835	0.0346338	0.0715872	0.0130471	0.0280795	0.0497467		30080	21369	14019	21849	12483	26967		0.373272	0.341553	0.369784	0.487633	0.51938		0.254224	0.193607	0.238129	0.480565	0.50969
1	92648727	rs29019397	0.139236	0.051737	0.0822722	0.00614297	0.0125697	0.0318243		3696	14738	11459	31195	25781	31661		0.353303	0.56347	0.302158	0.201413	0.27907		0.749616	0.489041	0.814388	0.899293	0.817829
1	92687973	ss86324636	0.0909573	0.0226743	0.128267	0.00360345	0.0722226	0.234766		10013	27232	4297	34953	634	2242		0.477727	0.23653	0.493525	0.452297	0.486434		0.576805	0.126484	0.628058	0.438163	0.415698
1	92856829	rs41575292	0.0079508	0.0270192	0.0180356	0.0124076	0.0158854	0.0190324		37036	25022	32532	22657	22329	35207		0.0245776	0.0155251	0.0302158	0.024735	0.209302		0.0122888	0.00776256	0.0179856	0.0123675	0.112403
1	92958471	rs41570264	0.0137733	0.027912	0.0919434	0.0121136	0.0133571	0.0792837		34390	24554	9466	23034	24984	19954		0.270353	0.159817	0.271942	0.339223	0.44186		0.164363	0.0826484	0.166187	0.183746	0.310078
1	93002837	rs29016796	0.00584658	0.00554171	0.0547285	0.0210432	0.0609634	0.00978473		38001	37240	18794	13800	1513	37888		0.331797	0.0538813	0.454676	0.416961	0.467054		0.225806	0.0278539	0.332374	0.243816	0.402132
1	93252325	rs41635504	0.132941	0.0250193	0.0845434	0.00279111	0.0442826	0.147025		4254	25984	10964	36234	4845	8682		0.494624	0.221005	0.484892	0.487633	0.401163		0.552995	0.124201	0.377698	0.35689	0.281977
1	93470466	ss86275322	0.0293284	0.0555532	0.179671	0.054597	0.038397	0.00980466		27857	13487	1212	1037	6994	37881		0.348694	0.162557	0.348201	0.448763	0.286822		0.217358	0.0968037	0.22446	0.280919	0.166667
1	93567460	rs41583914	0.0783681	0.0650778	0.0170137	0.00388207	0.00199547	0.0837682		12656	10713	32968	34517	38199	18919		0.165899	0.548858	0.102158	0.0388693	0.110465		0.093702	0.482648	0.0510791	0.0194346	0.0591085
1	93601848	ss86280743	0.084921	0.0339416	0.0241828	0.00479748	0.0506992	0.16322		11252	21702	29892	33185	3180	6891		0.483871	0.284932	0.530935	0.597173	0.494186		0.647465	0.157991	0.409353	0.545936	0.479651
1	93639215	rs41639495	0.065614	0.0159403	0.00250965	0.0257985	0.0137424	0.0288723		15741	31003	39544	10269	24576	32480		0.490015	0.33516	0.530935	0.540636	0.48062		0.636713	0.205023	0.405036	0.627208	0.474806
1	93892947	rs29013410	0.190766	0.118666	0.0811715	0.0331401	0.0241468	0.0485811		1022	2351	11703	6153	15295	27258		0.411674	0.491324	0.477698	0.5053	0.501938		0.30722	0.603653	0.37554	0.510601	0.437016
1	93954887	rs41583899	0.00368194	0.0287067	0.0971232	0.00734548	0.0164931	0.130712		38986	24164	8518	29411	21727	10850		0.410138	0.27032	0.464748	0.477032	0.426357		0.718126	0.83653	0.619424	0.641343	0.686047
1	94053202	ss105265398	0.0740144	0.0427174	0.00344848	0.0079325	0.00482675	0.0549462		13637	17960	39123	28589	34683	25604		0.168971	0.534247	0.110791	0.04947	0.149225		0.0967742	0.493607	0.0553957	0.024735	0.0843023
1	94127480	rs41583898	0.044071	0.0391394	0.0502701	0.0229172	0.0445485	0.021673		22324	19432	20171	12294	4772	34473		0.41321	0.461187	0.558273	0.480565	0.463178		0.314132	0.69726	0.509353	0.438163	0.357558
1	94214604	rs29009621	0.108008	0.0150418	0.0225266	0.0410149	0.00702109	0.0261078		7136	31496	30616	3348	32042	33277		0.482335	0.469406	0.470504	0.452297	0.484496		0.589862	0.311416	0.535971	0.501767	0.563953
1	94335885	rs41601600	0.030152	0.0273273	0.0178739	0.00757704	0.0191177	6.09912e-05		27506	24831	32617	29080	19296	40617		0.506912	0.0977169	0.378417	0.208481	0.321705		0.450077	0.0506849	0.189209	0.111307	0.20155
1	94367295	rs41930908	0.103531	0.000459795	0.047362	0.00852792	0.0334147	0.123582		7763	40348	21191	27790	9337	11877		0.165899	0.478539	0.263309	0.402827	0.315891		0.907834	0.387215	0.846763	0.727915	0.812984
1	94471948	ss117966137	0.001965	0.00293201	0.0634472	0.0167607	0.00301043	0.0168291		39720	38813	16245	17807	36928	35863		0.130568	0.10137	0.0920863	0.109541	0.184109		0.0714286	0.0543379	0.0517986	0.0618375	0.109496
1	94512100	rs42244826	0.0621081	0.0547459	0.0983129	0.0261881	0.00789474	0.072781		16653	13763	8316	10037	30994	21372		0.448541	0.471233	0.374101	0.399293	0.290698		0.311828	0.599087	0.23741	0.25265	0.170543
1	94585445	rs41610251	0.00130807	0.0287689	0.0630247	0.00592885	0.0368281	0.0406104		40013	24135	16359	31493	7663	29331		0.347158	0.505023	0.398561	0.173145	0.312016		0.778802	0.480822	0.741727	0.899293	0.803295
1	94623786	rs41571527	0.0365262	0.0277781	0.0250936	0.00877915	0.0319163	0.00831608		25070	24619	29515	27438	10177	38290		0.0291859	0.155251	0.0517986	0.0282686	0.0697674		0.985407	0.921461	0.974101	0.985866	0.965116
1	94677356	ss86317537	0.0478613	0.0451844	0.0894641	0.00869893	0.014961	0.146842		21001	16971	9953	27557	23291	8706		0.520737	0.178082	0.41295	0.201413	0.399225		0.461598	0.096347	0.258273	0.111307	0.292636
1	94699308	ss86334953	0.0998378	0.0409485	0.0229211	0.0567078	0.0380941	0.0307345		8349	18691	30413	860	7116	31949		0.43318	0.263927	0.470504	0.487633	0.488372		0.324117	0.851598	0.405036	0.339223	0.331395
1	94730717	ss86288878	0.20215	0.0727552	0.08981	0.00284602	0.0155478	0.127809		739	8879	9895	36130	22709	11288		0.288786	0.494064	0.451799	0.5053	0.375969		0.824885	0.609589	0.634532	0.59894	0.763566
1	94776896	rs42243461	0.13655	0.128937	0.0927327	0.0253916	0.0387312	0.161055		3922	1697	9323	10542	6873	7116		0.227343	0.475799	0.248921	0.335689	0.267442		0.87404	0.657991	0.865468	0.80742	0.846899
1	94860836	ss86310041	0.167836	0.0531103	0.0324622	0.0190092	0.0493578	0.0657887		1839	14281	26534	15600	3508	23017		0.231951	0.490411	0.376978	0.318021	0.327519		0.865591	0.639726	0.746763	0.787986	0.791667
1	94882093	rs42243124	0.177545	0.0930425	0.0554789	0.0227055	0.0534615	0.174826		1442	5193	18588	12463	2598	5818		0.506912	0.516895	0.473381	0.526502	0.498062		0.569892	0.549772	0.409353	0.517668	0.512597
1	94952782	rs42243087	0.0668974	0.0521186	0.0602114	0.0348674	0.00517812	0.137064		15409	14615	17153	5404	34251	10008		0.124424	0.393607	0.0776978	0.219081	0.116279		0.93318	0.757534	0.961151	0.879859	0.934109
1	94980756	rs42243074	0.0568211	0.0860823	0.0225553	0.00708368	0.0209471	0.153427		18199	6293	30598	29810	17755	7916		0.519201	0.541553	0.458993	0.392226	0.463178		0.571429	0.480822	0.688489	0.761484	0.593992
1	95133504	ss86310827	0.0566748	0.0654062	0.0306841	0.00264183	0.0269439	0.0235652		18240	10618	27281	36466	13254	33956		0.486943	0.410046	0.47482	0.40636	0.468992		0.450845	0.280822	0.489209	0.305654	0.44186
1	95213011	ss86293234	0.119264	0.0923608	0.0898034	0.0109603	0.0339118	0.000691173		5699	5286	9897	24484	9076	40433		0.552995	0.378995	0.510791	0.480565	0.478682		0.537634	0.298174	0.327338	0.526502	0.40407
1	95258770	rs41619892	0.0078132	0.0603443	0.0665378	0.00550544	0.00885648	0.0467639		37109	12068	15337	32105	29878	27695		0.0291859	0.378995	0.234532	0.0353357	0.166667		0.985407	0.765753	0.876978	0.982332	0.908915
1	95297194	rs42707742	0.0630815	0.00234009	0.0481176	0.00999884	0.0097187	0.0317341		16387	39220	20909	25743	28878	31685		0.50384	0.416438	0.453237	0.208481	0.348837		0.443932	0.285845	0.314388	0.10424	0.228682
1	95343592	ss86337300	0.068463	0.000166636	0.0224794	0.0451113	0.0417276	0.00350747		14994	40545	30638	2385	5717	39637		0.44086	0.431963	0.513669	0.533569	0.463178		0.675115	0.304566	0.580576	0.630742	0.528101
1	95394906	rs29016980	0.0124127	0.0245418	0.0332362	0.021412	0.00464079	0.000419949		34997	26236	26224	13498	34892	40502		0.219662	0.521461	0.391367	0.519435	0.374031		0.879416	0.554795	0.759712	0.708481	0.718023
1	95423065	ss86314254	0.130592	0.040814	0.0670857	0.00290013	0.000470019	0.0441946		4487	18753	15160	36051	40076	28348		0.341014	0.319635	0.417266	0.438163	0.360465		0.227343	0.189041	0.300719	0.34629	0.228682
1	95608009	rs41620483	0.04767	0.0217	0.17919	0.00921924	0.0191142	0.155232		21087	27760	1230	26807	19297	7724		0.434716	0.375342	0.444604	0.515901	0.484496		0.38172	0.236986	0.304317	0.409894	0.364341
1	95684940	ss105265421	0.137361	0.030386	0.0257895	0.0194717	0.0048187	0.0306227		3847	23366	29244	15201	34692	31979		0.119816	0.323288	0.270504	0.332155	0.226744		0.940092	0.806393	0.834532	0.791519	0.869186
1	95718992	rs41575053	0.168501	0.0878049	0.00367371	0.050067	0.0365867	0.116768		1813	5985	39038	1543	7761	12918		0.374808	0.511416	0.483453	0.438163	0.406977		0.248848	0.547032	0.407194	0.310954	0.286822
1	95750768	ss86335092	0.10357	0.0833937	0.0659218	0.0453679	0.0460164	0.142022		7757	6742	15530	2337	4350	9361		0.388633	0.506849	0.482014	0.469965	0.472868		0.736559	0.451598	0.566187	0.662544	0.649225
1	95847141	ss86282474	0.0412827	0.0549891	0.0259023	0.00291423	0.000314695	0.0595766		23307	13686	29205	36032	40271	24533		0.525346	0.488584	0.389928	0.166078	0.362403		0.414747	0.387671	0.26259	0.0830389	0.243217
1	95981167	ss117966324	0.00601349	0.0498193	0.016758	0.011937	0.0011601	0.072812		37916	15349	33072	23289	39212	21363		0.0337942	0.447489	0.0661871	0.0353357	0.0600775		0.0168971	0.321461	0.0330935	0.0176678	0.0300388
1	96169900	ss86336652	0.0233111	0.0108697	0.000973263	0.0172259	0.00283128	0.0165807		30313	33955	40227	17343	37127	35935		0.284178	0.177169	0.130935	0.0706714	0.139535		0.162058	0.0940639	0.0683453	0.0353357	0.0755814
1	96217131	ss86338334	0.0784586	0.028821	0.0837329	0.00953073	0.0191519	0.00468033		12637	24107	11132	26357	19259	39283		0.0614439	0.136986	0.220144	0.0671378	0.0910853		0.969278	0.925114	0.87554	0.966431	0.948643
1	96252890	rs41638856	0.0567456	0.0129961	0.0180425	0.0239849	0.0212853	0.00960857		18228	32704	32527	11501	17483	37943		0.115207	0.46484	0.382734	0.328622	0.174419		0.94086	0.657991	0.788489	0.80742	0.903101
1	96299260	rs41638858	0.00346345	0.0163767	0.00586379	0.0199136	0.0169247	0.071467		39076	30762	38053	14804	21322	21660		0.270353	0.20274	0.302158	0.208481	0.325581		0.841782	0.893151	0.827338	0.878092	0.790698
1	96325290	rs41583680	0.0526541	0.0140526	0.0266999	0.0115456	0.0191943	0.00440269		19477	32058	28891	23781	19219	39371		0.218126	0.365297	0.446043	0.533569	0.337209		0.12596	0.302283	0.276259	0.397527	0.209302
1	96382717	rs29015093	0.0177479	0.0180877	0.0146963	0.0181884	0.00314055	0.0173325		32653	29803	34046	16385	36757	35704		0.437788	0.378995	0.414388	0.462898	0.5		0.354071	0.226027	0.260432	0.369258	0.449612
1	96472067	rs41638865	0.0821307	0.0109957	0.0196315	0.00468265	0.0240058	0.006132		11826	33879	31852	33345	15402	38905		0.339478	0.449315	0.407194	0.328622	0.360465		0.747312	0.690411	0.684173	0.789753	0.794574
1	96508341	ss86334967	0.127513	0.0234553	0.0528042	0.00617089	0.0151127	0.013687		4793	26795	19409	31138	23136	36796		0.317972	0.0356164	0.14964	0.173145	0.102713		0.195853	0.0178082	0.0791367	0.0971731	0.0552326
1	96553339	rs41583682	0.0481143	0.0378772	0.0733223	0.00829546	0.00238389	0.0571475		20921	19940	13598	28069	37683	25085		0.0675883	0.0383562	0.293525	0.0742049	0.222868		0.0337942	0.0191781	0.153957	0.0371025	0.121124
1	96582794	rs41607237	0.0576	0.0225774	0.0282267	0.0627806	0.0308458	0.1464		17962	27301	28275	491	10806	8773		0.474654	0.204566	0.506475	0.526502	0.513566		0.579877	0.103196	0.509353	0.418728	0.407946
1	96677750	rs41638871	0.114526	0.0206164	0.0660062	0.0369097	0.0193127	0.0115956		6282	28403	15510	4660	19101	37401		0.353303	0.455708	0.364029	0.480565	0.323643		0.778802	0.654338	0.73741	0.618375	0.791667
1	96791940	ss86320685	0.179592	0.0345584	0.0188454	0.0684735	0.014894	0.0180451		1377	21414	32182	269	23364	35502		0.490015	0.487671	0.451799	0.4947	0.488372		0.510753	0.454795	0.646043	0.519435	0.51938
1	97123740	rs41581638	0.0388783	0.0301535	0.140215	0.0156056	0.0138356	0.0920666		24213	23468	3246	18983	24474	17274		0.394777	0.514155	0.305036	0.339223	0.348837		0.733487	0.542922	0.831655	0.784452	0.728682
1	97160730	ss86326522	0.102498	0.0262841	0.0340285	0.0288151	0.0290437	0.0705001		7927	25384	25939	8409	11891	21881		0.304147	0.50411	0.204317	0.279152	0.364341		0.806452	0.578995	0.890647	0.839223	0.765504
1	97195480	ss117963548	0.0751636	0.00923634	0.0680105	0.0110854	0.0412196	0.134999		13368	34894	14916	24348	5912	10280		0.34255	0.0803653	0.248921	0.268551	0.271318		0.802611	0.953425	0.86259	0.833922	0.835271
1	97276664	rs41638957	0.0376457	0.0856485	0.0399794	0.00445236	0.0431627	0.0431599		24656	6355	23713	33683	5210	28633		0.228879	0.409132	0.25036	0.300353	0.234496		0.120584	0.275799	0.148201	0.167845	0.14438
1	97300654	ss86290324	0.022635	0.0404016	0.0208491	0.0141715	0.00960057	0.0609132		30643	18942	31317	20539	29026	24237		0.334869	0.344292	0.464748	0.526502	0.420543		0.786482	0.773059	0.664029	0.475265	0.729651
1	97339425	ss105259657	0.0344956	0.0500682	0.0278462	0.0203971	0.00765178	0.0549584		25860	15263	28424	14352	31287	25601		0.333333	0.344292	0.458993	0.512367	0.412791		0.21275	0.226027	0.330216	0.524735	0.258721
1	97366225	rs41581656	0.0462562	0.0231382	0.140259	0.000729008	0.0125322	0.0238401		21563	26979	3242	39496	25822	33883		0.387097	0.0968037	0.283453	0.137809	0.329457		0.754224	0.945205	0.848201	0.931095	0.794574
1	97390136	rs29023726	0.0136427	0.0443247	0.125779	0.0176464	0.0137933	0.00865517		34443	17324	4523	16903	24526	38194		0.281106	0.362557	0.484892	0.526502	0.381783		0.833333	0.771233	0.630935	0.517668	0.760659
1	97420045	ss86340551	0.168736	0.0672673	0.216962	0.0239066	0.0348984	0.142681		1797	10132	439	11550	8559	9285		0.376344	0.442922	0.310791	0.286219	0.362403		0.727343	0.700913	0.811511	0.832155	0.770349
1	97458910	rs41581657	0.108956	0.0465687	0.0988351	0.0306173	0.0103037	0.16238		7002	16467	8218	7412	28257	6990		0.384025	0.527854	0.470504	0.522968	0.492248		0.737327	0.538813	0.64964	0.480565	0.594961
1	97484342	ss86325070	0.13389	0.0275136	0.0447655	0.0493425	0.0119149	0.00139041		4166	24735	22017	1663	26489	40197		0.439324	0.516895	0.447482	0.402827	0.437984		0.290323	0.437443	0.344604	0.30742	0.312016
1	97515884	ss86326646	0.0026197	0.0435362	0.00259045	0.0016012	0.0371785	0.0122996		39449	17625	39501	38123	7509	37195		0.333333	0.153425	0.168345	0.0565371	0.172481		0.799539	0.915068	0.914388	0.971731	0.90407
1	97606601	rs41638968	0.058329	0.137708	0.0785303	0.0301147	0.0496486	0.0648711		17755	1279	12317	7668	3429	23236		0.416283	0.40274	0.376978	0.515901	0.47093		0.274194	0.275342	0.22446	0.416961	0.338178
1	97642612	ss86340629	0.0755486	0.110208	0.0902208	0.0292497	0.00156696	0.062066		13265	3113	9807	8157	38723	23916		0.511521	0.370776	0.486331	0.40636	0.511628		0.46467	0.247489	0.388489	0.662544	0.53876
1	97746135	ss86323957	0.109401	0.00284492	0.0316521	0.0209311	0.014453	0.0936315		6940	38878	26861	13894	23808	16954		0.207373	0.0885845	0.204317	0.293286	0.186047		0.888633	0.953881	0.892086	0.818021	0.883721
1	97931346	rs41638979	0.0081652	0.00216973	0.00468593	0.00197041	0.0241509	0.00851854		36929	39316	38583	37535	15291	38226		0.104455	0.0356164	0.198561	0.201413	0.251938		0.9447	0.979452	0.88777	0.885159	0.846899
1	97955982	rs41571865	0.0820979	0.031353	0.0137464	0.00530234	0.0240727	0.0775179		11832	22867	34465	32424	15343	20331		0.250384	0.341553	0.630216	0.39576	0.420543		0.142089	0.205479	0.448921	0.300353	0.359496
1	98054518	ss86302766	0.0905277	0.105589	0.0751829	0.0138125	0.0109539	0.241691		10075	3575	13111	20949	27534	1995		0.305684	0.517808	0.261871	0.265018	0.406977		0.221966	0.480822	0.139568	0.164311	0.29845
1	98078072	rs41581664	0.0469886	0.00651083	0.0144639	0.000860421	0.0214061	0.0249331		21327	36635	34147	39292	17390	33613		0.0583717	0.285845	0.174101	0.222615	0.145349		0.0291859	0.160274	0.0956835	0.128975	0.0746124
1	98196332	ss86314300	0.0771639	0.00392477	0.000916589	0.0152819	0.0651393	0.14581		12925	38212	40255	19338	1099	8852		0.436252	0.428311	0.479137	0.54417	0.447674		0.645161	0.294521	0.632374	0.44523	0.562984
1	98238089	rs29011049	0.081353	0.0292317	0.0308485	0.0125901	0.0448572	0.0776397		11997	23913	27208	22415	4671	20305		0.3702	0.0949772	0.457554	0.438163	0.397287		0.223502	0.0511416	0.342446	0.310954	0.285853
1	98343497	rs43744169	0.0508498	0.0103227	0.0323696	0.0357006	0.00598015	0.133284		20050	34267	26573	5087	33216	10503		0.27957	0.0593607	0.351079	0.282686	0.44186		0.847926	0.968493	0.797122	0.844523	0.709302
1	98370433	rs41581670	0.15861	0.0450649	0.0496141	0.0513554	0.00143538	0.0533257		2356	17022	20400	1353	38879	26028		0.460829	0.473059	0.477698	0.540636	0.428295		0.615975	0.326941	0.548201	0.609541	0.656008
1	98430806	rs29019531	0.070712	0.0141325	0.0658922	0.0325006	0.00751444	0.0179578		14431	32013	15543	6445	31453	35519		0.483871	0.490411	0.490647	0.547703	0.492248		0.443164	0.650685	0.534532	0.514134	0.583333
1	98552740	ss117966297	0.0171077	0.149142	0.0523097	0.0211015	0.0112378	0.1453		32914	868	19545	13756	27217	8928		0.0660522	0.418265	0.364029	0.491166	0.286822		0.966974	0.688584	0.784892	0.609541	0.810078
1	98602410	rs43254089	0.0127976	0.0566854	0.0256108	0.0241097	0.0338343	0.0390583		34801	13133	29309	11404	9114	29750		0.185868	0.485845	0.346763	0.522968	0.271318		0.109831	0.381735	0.209353	0.491166	0.158915
1	98626202	rs29025486	0.0220644	0.0588719	0.0395942	0.0168937	0.0407805	0.0181836		30868	12488	23883	17675	6074	35462		0.201229	0.488584	0.402878	0.526502	0.399225		0.119048	0.384018	0.257554	0.503534	0.286822
1	98664177	rs43254937	0.0375787	0.0613362	0.0226662	0.0204326	0.0179397	0.044739		24683	11780	30542	14325	20355	28200		0.107527	0.473059	0.31223	0.484099	0.180233		0.941628	0.625571	0.826619	0.662544	0.902132
1	98702244	rs43255022	0.160003	0.0424638	0.0419988	0.0180757	0.00954933	0.135175		2256	18062	23002	16495	29100	10253		0.508449	0.484932	0.438849	0.399293	0.457364		0.46467	0.39589	0.423741	0.277385	0.463178
1	98728925	rs43254998	0.00260957	0.0675356	0.0104025	0.0104436	0.0172785	0.0723602		39452	10067	36005	25163	20972	21472		0.0353303	0.468493	0.146763	0.0318021	0.0794574		0.0176651	0.368493	0.0791367	0.0159011	0.0397287
1	98750172	rs41638990	0.00260957	0.0675356	0.0104025	0.0119083	0.0112265	0.0846664		39453	10068	36006	23330	27235	18727		0.0353303	0.468493	0.146763	0.0212014	0.0775194		0.982335	0.631507	0.920863	0.978799	0.959302
1	98779294	rs43256659	0.14295	0.0837227	0.0336308	0.0178529	0.0261887	0.221935		3423	6683	26090	16703	13794	2815		0.511521	0.523288	0.456115	0.40636	0.455426		0.469278	0.531963	0.455396	0.280919	0.473837
1	98808327	rs41638992	0.0143089	0.0928177	0.025859	0.0205109	0.0174929	0.120174		34139	5218	29215	14262	20783	12386		0.0445469	0.506849	0.116547	0.113074	0.0988372		0.0222734	0.412329	0.0625899	0.0636042	0.0494186
1	98848776	rs43256677	0.00410736	0.120312	0.0264055	0.00456678	0.00872909	0.133833		38786	2231	29011	33510	30032	10421		0.0860215	0.306849	0.123741	0.0212014	0.0794574		0.0430108	0.213699	0.0647482	0.0106007	0.0397287
1	98873080	rs41638832	0.0554061	0.125248	0.0656317	0.0359235	0.00546674	0.261789		18614	1898	15607	5003	33881	1436		0.199693	0.509589	0.378417	0.515901	0.372093		0.883257	0.589954	0.758993	0.55477	0.767442
1	98898799	rs41638833	0.172813	0.125949	0.0183834	0.029688	0.0392881	0.00624671		1625	1854	32376	7907	6640	38864		0.427035	0.460274	0.470504	0.519435	0.47093		0.316436	0.378995	0.328777	0.446996	0.427326
1	98920845	rs41638834	0.0864232	0.0148325	0.00747107	0.0262474	0.0114406	0.0352498		10956	31612	37311	9988	27000	30769		0.525346	0.3379	0.471942	0.388693	0.445736		0.542243	0.212785	0.646043	0.749117	0.622093
1	99013561	rs41607232	0.0361868	0.011556	0.105337	0.00338347	0.0596251	0.161918		25197	33542	7215	35272	1654	7036		0.407066	0.513242	0.467626	0.469965	0.463178		0.750384	0.392694	0.607914	0.651943	0.636628
1	99114312	rs41638847	0.0579859	0.0397165	0.0497702	0.00741395	0.0378373	0.172154		17854	19202	20347	29310	7236	6073		0.50384	0.488584	0.402878	0.363958	0.343023		0.599078	0.587671	0.798561	0.786219	0.791667
1	99156076	ss117966333	0.0342025	0.00181307	0.000639455	0.0243155	0.0136036	0.0990735		25966	39526	40393	11251	24716	16007		0.0645161	0.0794521	0.0719424	0.310954	0.122093		0.0322581	0.0415525	0.0374101	0.176678	0.0649225
1	99193415	rs41583674	0.0575655	0.147794	0.087294	0.0189778	0.0421663	0.387424		17972	908	10424	15633	5562	141		0.49616	0.382648	0.389928	0.212014	0.387597		0.599846	0.744749	0.796403	0.886926	0.72093
1	99314925	ss117966457	0.0549382	0.125278	0.0575569	0.011605	0.0101326	0.16343		18772	1893	17933	23696	28422	6869		0.474654	0.441096	0.494964	0.438163	0.507752		0.372504	0.685388	0.379856	0.671378	0.412791
1	99345463	rs42586578	0.031641	0.122169	0.126134	0.0144857	0.026694	0.264225		26937	2106	4482	20200	13414	1382		0.511521	0.497717	0.516547	0.367491	0.439922		0.53533	0.59589	0.639568	0.787986	0.708333
1	99374603	rs42586542	0.104221	0.102747	0.030234	0.0115783	0.0413521	0.277929		7670	3856	27470	23733	5858	1036		0.513057	0.374429	0.479137	0.332155	0.488372		0.465438	0.246575	0.343165	0.180212	0.366279
1	99438575	rs29022894	0.125612	0.00731729	0.0803386	0.000326455	0.0567573	0.127996		4986	36105	11895	40144	2043	11259		0.462366	0.469406	0.476259	0.522968	0.45155		0.638249	0.36347	0.609353	0.586572	0.611434
1	99469026	rs41665648	0.0551968	0.13516	0.0671336	0.00885628	0.0469362	0.360997		18682	1382	15148	27324	4100	225		0.502304	0.339726	0.366906	0.109541	0.302326		0.613671	0.778995	0.816547	0.941696	0.813953
1	99526306	rs42940101	0.0896758	0.0879431	0.0221993	0.0304932	0.0325363	0.0573574		10263	5963	30760	7482	9861	25038		0.264209	0.372603	0.438849	0.427562	0.329457		0.826421	0.760731	0.704317	0.683746	0.792636
1	99552129	ss105261920	0.187084	0.0367148	0.0710191	0.0397859	0.00405144	0.0221805		1129	20455	14152	3702	35631	34327		0.443932	0.506849	0.446043	0.360424	0.333333		0.366359	0.581279	0.366906	0.268551	0.228682
1	99597502	rs41582753	0.135185	0.00692985	0.0704681	0.0243863	0.0100668	0.0064656		4059	36356	14303	11193	28498	38797		0.465438	0.49589	0.457554	0.484099	0.478682		0.579877	0.40411	0.640288	0.588339	0.531977
1	99769147	rs41580656	0.018472	0.00196651	0.0737843	0.0212824	0.0180848	0.048846		32343	39436	13479	13602	20217	27192		0.239631	0.122374	0.352518	0.466431	0.325581		0.130568	0.0666667	0.213669	0.378092	0.197674
1	99905012	rs42683375	0.0903984	0.0242621	0.06687	0.00623924	0.0133111	0.137993		10102	26384	15222	31044	25036	9904		0.525346	0.515068	0.552518	0.250883	0.496124		0.533026	0.517808	0.430216	0.160777	0.55814
1	99961868	rs42684186	0.0365865	0.00571493	0.00243545	0.00221261	0.00844881	0.0462799		25049	37130	39579	37177	30349	27829		0.238095	0.385388	0.264748	0.424028	0.187984		0.139017	0.265753	0.166906	0.349823	0.121124
1	99997409	rs43256310	0.0304056	0.0422504	0.020108	0.00215241	0.00587549	0.0437898		27409	18149	31625	37255	33320	28456		0.423963	0.489498	0.476259	0.462898	0.50969		0.298003	0.419178	0.334532	0.333922	0.469961
1	100021883	rs41643602	0.0427556	0.0703521	0.0225546	0.000278617	0.00208772	0.112295		22803	9431	30599	40221	38066	13655		0.479263	0.509589	0.473381	0.480565	0.437984		0.451613	0.468493	0.327338	0.371025	0.343023
1	100041952	rs29020368	0.0290492	0.0647588	0.00493394	0.015794	0.0022066	0.065697		27971	10796	38478	18777	37916	23037		0.474654	0.509589	0.477698	0.491166	0.447674		0.539939	0.527854	0.644604	0.630742	0.640504
1	100094035	rs41643601	0.00639764	0.126933	0.0535775	0.00529618	0.020123	0.178946		37745	1803	19152	32432	18422	5469		0.321045	0.381735	0.397122	0.452297	0.49031		0.175883	0.260274	0.247482	0.378092	0.440891
1	100151489	ss105261012	0.136004	0.0149814	0.0996244	0.00602162	0.0178556	0.175339		3977	31529	8093	31362	20431	5784		0.30722	0.432877	0.317986	0.427562	0.414729		0.827957	0.265753	0.805036	0.623675	0.707364
1	100172966	rs43255173	0.0926815	0.0439793	0.0876052	6.46287e-05	0.0268799	0.201601		9674	17446	10354	40537	13296	3852		0.274962	0.319635	0.246043	0.318021	0.215116		0.154378	0.198174	0.144604	0.222615	0.136628
1	100200649	rs41607285	0.0949509	0.026671	0.00113651	0.0107278	0.0271029	0.09578		9237	25186	40160	24796	13134	16587		0.211982	0.308676	0.0920863	0.0706714	0.0910853		0.113671	0.188128	0.0460432	0.0353357	0.0571705
1	100237544	rs41585823	0.119005	0.0540357	0.0116106	0.0205424	0.0303517	0.121815		5730	13995	35462	14233	11100	12144		0.491551	0.367123	0.497842	0.381625	0.472868		0.542243	0.748858	0.441727	0.749117	0.608527
1	100297745	rs41585816	0.036003	0.00629389	0.0681505	0.00649151	0.00218696	0.0524257		25275	36776	14874	30665	37932	26257		0.46851	0.411872	0.401439	0.371025	0.383721		0.627496	0.710959	0.710072	0.708481	0.724806
1	100348072	ss86299185	0.121877	0.0691632	0.00891882	0.00881511	0.0332975	0.0285184		5392	9685	36683	27383	9405	32585		0.486943	0.509589	0.505036	0.498233	0.47093		0.529186	0.430137	0.566187	0.553004	0.568798
1	100382840	rs41585810	0.00632124	0.065039	0.0689328	0.0225366	0.00226337	0.173625		37781	10725	14679	12595	37834	5932		0.105991	0.459361	0.282014	0.144876	0.195736		0.0545315	0.353881	0.161151	0.0759717	0.109496
1	100432385	rs43258773	0.12095	0.0638886	0.117405	0.0189496	0.00197799	0.117591		5495	11042	5547	15672	38225	12782		0.231951	0.49863	0.447482	0.187279	0.383721		0.140553	0.438356	0.3	0.0971731	0.265504
1	100481800	ss86297518	0.00448955	0.00387289	0.016172	0.0160108	0.01199	0.00291971		38621	38242	33379	18547	26399	39794		0.168971	0.0347032	0.240288	0.0812721	0.110465		0.0906298	0.0173516	0.133094	0.040636	0.0571705
1	100513127	rs41585809	0.0209867	0.127945	0.0220326	0.0123082	0.00824222	0.159565		31318	1753	30840	22777	30581	7250		0.0337942	0.29863	0.0345324	0.0282686	0.0891473		0.0168971	0.178539	0.0172662	0.0141343	0.0465116
1	100564241	rs43258062	0.00299594	0.0784576	0.00336186	0.00861859	0.0481207	0.0175537		39278	7702	39162	27662	3789	35646		0.156682	0.430137	0.296403	0.314488	0.25		0.078341	0.317352	0.171223	0.206714	0.142442
1	100663074	rs43255821	0.057564	0.0140038	0.0238118	0.0214272	0.0244851	0.0488281		17974	32096	30054	13487	15048	27197		0.508449	0.522374	0.471942	0.462898	0.482558		0.443164	0.53242	0.374101	0.333922	0.371124
1	100737627	rs43255773	0.0205558	0.122601	0.0460464	0.011211	0.0110575	0.194161		31500	2075	21650	24206	27409	4327		0.144393	0.26758	0.169784	0.212014	0.22093		0.0798771	0.161187	0.0920863	0.109541	0.131783
1	100760752	rs42742620	0.0153963	0.118107	0.0715131	0.0132308	0.0111665	0.198446		33662	2391	14039	21627	27301	4045		0.144393	0.305023	0.208633	0.215548	0.244186		0.920123	0.819178	0.884173	0.885159	0.852713
1	100835682	rs41617944	0.0177343	0.067306	0.131429	0.0022557	0.0045122	0.00349793		32661	10123	3996	37103	35071	39641		0.311828	0.361644	0.378417	0.424028	0.286822		0.174347	0.232877	0.253957	0.272085	0.170543
1	100862935	rs43254920	0.00351307	0.0880898	0.0487737	0.014694	0.041885	0.204737		39055	5934	20690	19988	5653	3651		0.258065	0.312329	0.240288	0.240283	0.290698		0.142857	0.190868	0.134532	0.127208	0.180233
1	100957801	ss86292508	0.0513079	0.0273621	0.0754093	0.0107043	0.0185682	0.0205764		19885	24814	13052	24827	19787	34787		0.27957	0.401826	0.338129	0.360424	0.294574		0.175115	0.273059	0.210791	0.212014	0.187984
1	101033651	rs42391114	0.0103836	0.0380441	0.0553262	0.00698874	0.026459	0.0855046		35924	19865	18618	29945	13591	18575		0.193548	0.280365	0.11223	0.300353	0.286822		0.110599	0.1621	0.0561151	0.181979	0.164729
1	101103098	rs42390288	0.000661736	0.112598	0.00582416	0.025054	0.0299616	0.133415		40307	2897	38066	10737	11349	10482		0.222734	0.371689	0.282014	0.169611	0.302326		0.114439	0.250685	0.179856	0.0954064	0.20155
1	101140718	rs42389621	0.0900291	0.0686117	0.0241964	0.0178186	0.0232771	0.174266		10183	9812	29883	16729	15957	5877		0.420891	0.434703	0.500719	0.501767	0.352713		0.721966	0.705023	0.641727	0.515901	0.790698
1	101188217	rs42388806	0.00829222	0.151441	0.100713	0.0129948	0.00907198	0.119251		36864	785	7939	21905	29638	12524		0.193548	0.339726	0.260432	0.431095	0.25969		0.105991	0.221005	0.144604	0.289753	0.143411
1	101231777	ss117975102	0.00444108	0.000669448	0.0204912	0.00504253	0.00940888	0.00660217		38646	40240	31481	32817	29252	38752		0.0245776	0.000913242	0.0244604	0.024735	0.0310078		0.986175	0.999543	0.98777	0.987633	0.982558
1	101308751	ss61520099	0.0900519	0.0599665	0.0952894	0.00697059	0.00629322	0.118289		10176	12173	8833	29965	32851	12672		0.488479	0.327854	0.458993	0.409894	0.364341		0.635945	0.787671	0.641007	0.614841	0.763566
1	101330295	ss117966351	0.120867	0.0569551	0.0516053	0.011908	0.00297	0.0926717		5508	13045	19753	23331	36974	17140		0.505376	0.330594	0.490647	0.44523	0.397287		0.582949	0.783562	0.626619	0.565371	0.708333
1	101366448	rs42387812	0.00383449	0.0201039	0.100387	0.0123361	0.00222187	0.114225		38922	28690	7978	22745	37895	13337		0.121352	0.252968	0.109353	0.130742	0.129845		0.931644	0.851598	0.942446	0.931095	0.931202
1	101403755	rs41577779	0.0373832	0.0575118	0.0116808	0.0204247	0.0483253	0.0679172		24759	12896	35429	14330	3739	22505		0.477727	0.353425	0.435971	0.39576	0.48062		0.395545	0.768493	0.340288	0.240283	0.381783
1	101476469	rs41608306	0.0490672	0.012705	0.0219098	0.00639515	0.0373608	0.0053095		20639	32863	30901	30815	7421	39116		0.499232	0.214612	0.551079	0.469965	0.540698		0.564516	0.875342	0.452518	0.567138	0.526163
1	101537204	rs41621210	8.44364e-05	0.0620773	0.00674672	0.0369313	0.0112956	0.144436		40598	11529	37628	4652	27162	9046		0.420891	0.494064	0.359712	0.250883	0.416667		0.709677	0.380365	0.745324	0.842756	0.721899
1	101583260	ss61517016	0.0166731	0.0868595	0.0410294	0.0233138	0.0599008	0.133521		33112	6152	23342	11982	1619	10467		0.497696	0.359817	0.520863	0.501767	0.515504		0.533026	0.761644	0.401439	0.5053	0.457364
1	101773849	rs29026147	0.059503	0.0729537	0.123712	0.0208725	0.0339005	0.123383		17408	8835	4761	13948	9087	11908		0.52381	0.405479	0.484892	0.522968	0.505814		0.558372	0.283105	0.471223	0.45583	0.460271
1	101816107	rs42295273	0.185356	0.0153236	0.0395513	0.0102221	0.0380543	0.108802		1188	31340	23898	25442	7141	14236		0.482335	0.338813	0.389928	0.310954	0.354651		0.354839	0.221461	0.243885	0.201413	0.219961
1	101851539	rs41665136	0.0407415	0.0251823	0.119922	0.0162755	0.0210124	0.157052		23522	25903	5217	18281	17706	7526		0.132104	0.371689	0.332374	0.286219	0.207364		0.932412	0.761187	0.796403	0.80742	0.871124
1	101918115	rs41665131	0.146505	0.0634042	0.188264	0.00315606	0.0139623	0.139467		3136	11178	959	35667	24355	9692		0.537634	0.421918	0.490647	0.349823	0.432171		0.53149	0.718721	0.518705	0.79682	0.681202
1	101956485	ss61496389	0.167663	0.0458307	0.034741	0.0175152	0.0302742	0.0333515		1852	16721	25656	17038	11146	31255		0.500768	0.50411	0.444604	0.480565	0.482558		0.422427	0.503196	0.413669	0.371025	0.437016
1	102001717	rs42293088	0.167791	0.0960797	0.129702	0.00229024	0.0177898	0.190569		1840	4737	4154	37046	20496	4599		0.543779	0.510502	0.47482	0.501767	0.455426		0.517665	0.607763	0.595683	0.565371	0.59593
1	102026796	rs42293051	0.0657902	0.00481602	0.0333033	0.00083939	0.0237248	0.0207445		15686	37702	26205	39323	15618	34739		0.182796	0.230137	0.130935	0.402827	0.271318		0.897849	0.86758	0.934532	0.759717	0.839147
1	102056710	rs42291618	0.0425465	0.00313237	0.0326697	0.00521694	0.0263078	0.00329334		22886	38693	26435	32546	13699	39702		0.141321	0.225571	0.109353	0.399293	0.244186		0.921659	0.871689	0.945324	0.768551	0.860465
1	102167348	ss117975115	0.0300216	0.0582429	0.0351635	0.00244544	0.0276768	0.0164667		27562	12675	25509	36790	12749	35972		0.278034	0.455708	0.276259	0.325088	0.290698		0.828725	0.624201	0.846043	0.798587	0.813953
1	102249245	ss117975116	0.0136545	0.0601685	0.0543311	0.00961665	0.00670747	0.0471022		34435	12113	18918	26237	32369	27618		0.509985	0.356164	0.451799	0.257951	0.352713		0.560676	0.261187	0.382734	0.157244	0.242248
1	102307473	rs42797539	0.00504528	0.0683515	0.0421777	0.0366192	0.00203377	0.188949		38372	9871	22935	4754	38149	4705		0.149002	0.369863	0.161151	0.204947	0.189922		0.0837174	0.255251	0.0805755	0.109541	0.104651
1	102421173	rs41968322	0.0114204	0.0645304	0.00890274	0.0261957	0.00172053	0.117932		35445	10852	36690	10024	38526	12727		0.150538	0.342466	0.153957	0.392226	0.474806		0.921659	0.756621	0.910072	0.779152	0.687016
1	102442760	rs41968279	0.0218461	0.0683149	0.0014538	0.0139776	0.00864785	0.0864232		30949	9883	40011	20743	30128	18393		0.187404	0.49863	0.220144	0.381625	0.51938		0.0967742	0.465753	0.130216	0.243816	0.358527
1	102464968	rs41968237	0.015384	0.0101694	0.0136356	0.0226058	0.0183816	0.00103792		33671	34367	34522	12539	19969	40321		0.167435	0.483105	0.214388	0.374558	0.5		0.91321	0.592237	0.87554	0.770318	0.670543
1	102507325	rs41967646	0.0302749	0.0836368	0.0239238	0.0192265	0.00227278	0.138539		27460	6700	30002	15421	37821	9820		0.0215054	0.372603	0.028777	0.024735	0.0697674		0.0107527	0.242922	0.0143885	0.0123675	0.0348837
1	102538612	rs41639575	0.0157531	0.117251	0.0659883	0.0179345	0.0124432	0.275845		33509	2465	15513	16627	25923	1083		0.305684	0.469406	0.300719	0.360424	0.310078		0.198925	0.390868	0.199281	0.240283	0.222868
1	102567034	rs43257480	0.0330504	0.100453	0.0728579	0.0203364	0.00375516	0.202299		26387	4148	13707	14410	36012	3799		0.0737327	0.36895	0.27482	0.0600707	0.141473		0.0368664	0.244749	0.148921	0.0300353	0.0823643
1	102589009	ss86297974	0.0066747	0.111172	0.00239552	0.0210046	8.97906e-05	0.196382		37625	3021	39600	13842	40538	4186		0.294931	0.441096	0.322302	0.378092	0.251938		0.192012	0.359361	0.195683	0.249117	0.180233
1	102640160	rs43257433	0.0253565	0.0921703	0.0239238	0.0193679	0.0170781	0.187313		29420	5309	30003	15303	21171	4826		0.0184332	0.365297	0.028777	0.134276	0.108527		0.00921659	0.240183	0.0143885	0.0671378	0.0581395
1	102674520	rs43257460	0.0429657	0.0352907	0.0312804	0.00391302	0.00995345	0.0268089		22732	21082	27024	34474	28630	33092		0.258065	0.352511	0.294964	0.155477	0.341085		0.142857	0.238356	0.153237	0.0848057	0.22093
1	102707429	ss86308545	0.062411	0.001328	0.026224	0.00564241	0.0144678	0.0337607		16579	39825	29082	31913	23786	31161		0.443932	0.448402	0.451799	0.501767	0.527132		0.708909	0.652511	0.592806	0.650177	0.697674
1	102837279	ss86284790	0.121528	0.030527	0.0904902	0.0161064	0.00325781	0.0488795		5434	23297	9750	18447	36622	27188		0.420891	0.207306	0.202878	0.236749	0.232558		0.734255	0.885388	0.889928	0.871025	0.858527
1	102864195	ss105275357	0.117256	0.0272156	0.0524654	0.0200239	0.00318348	0.0217751		5923	24896	19497	14703	36693	34438		0.419355	0.206393	0.223022	0.243816	0.27907		0.733487	0.884932	0.872662	0.867491	0.835271
1	102903978	rs42870862	0.124369	0.0289013	0.0904902	0.0161064	0.00489689	0.0496869		5110	24069	9751	18448	34585	26988		0.420891	0.205479	0.202878	0.236749	0.236434		0.732719	0.884475	0.889928	0.871025	0.856589
1	102942640	rs43104499	0.12266	0.0295763	0.0935595	0.0168291	0.00489689	0.0557778		5305	23748	9147	17732	34586	25393		0.422427	0.207306	0.204317	0.243816	0.236434		0.731951	0.884475	0.889209	0.867491	0.856589
1	102975544	rs41576339	0.00984822	0.0552609	0.0195007	0.00745577	0.000166226	0.0168199		36162	13590	31911	29241	40447	35866		0.58679	0.228311	0.384173	0.321555	0.344961		0.486943	0.128767	0.22518	0.178445	0.226744
1	103071560	rs41644831	0.0539444	0.0510577	0.1255	0.019986	0.0168661	0.0096984		19063	14941	4554	14733	21370	37917		0.508449	0.481279	0.51223	0.508834	0.5		0.430876	0.53105	0.486331	0.597173	0.420543
1	103105517	rs43258367	0.0354208	0.0159861	0.0383427	0.000681561	0.00158218	0.00726944		25511	30988	24351	39572	38699	38573		0.138249	0.276712	0.279137	0.303887	0.234496		0.923195	0.827854	0.835971	0.816254	0.847868
1	103154830	rs43258348	0.0459675	0.0163293	0.00177025	0.000494543	0.0127169	0.0546214		21662	30787	39875	39876	25618	25704		0.127496	0.186301	0.248921	0.286219	0.224806		0.0698925	0.105936	0.143165	0.174912	0.139535
1	103185339	rs43257669	0.0293828	0.0169988	0.00906374	0.0190418	0.0162485	0.0779504		27837	30411	36617	15579	21950	20229		0.129032	0.187215	0.264748	0.367491	0.267442		0.929339	0.893607	0.848921	0.756184	0.835271
1	103219606	ss86306448	0.0457312	0.00400289	0.169172	0.0300711	0.0048768	0.0975904		21739	38172	1642	7694	34608	16259		0.49616	0.430137	0.52518	0.402827	0.515504		0.543011	0.289954	0.511511	0.44523	0.575581
1	103463199	rs43221199	0.0387712	0.116222	0.00269529	0.00678676	0.00271033	0.141111		24252	2565	39449	30231	37296	9487		0.12596	0.542466	0.353957	0.215548	0.133721		0.0691244	0.456621	0.192806	0.118375	0.0707364
1	103515881	ss61537376	0.0559244	0.0257081	0.0184389	0.03351	0.000421508	0.0762657		18457	25658	32355	5986	40132	20600		0.399386	0.323288	0.430216	0.533569	0.54845		0.30722	0.200913	0.295683	0.517668	0.471899
1	103543035	rs42699492	0.000579544	0.0846802	0.00105267	0.0197326	0.00282521	0.10808		40351	6518	40193	14961	37134	14367		0.144393	0.505936	0.394245	0.303887	0.251938		0.0798771	0.603653	0.227338	0.180212	0.151163
1	103618079	rs41580916	0.0362139	0.0380164	0.0266282	0.00945878	0.00100798	0.034016		25186	19878	28924	26467	39408	31080		0.382488	0.496804	0.394245	0.462898	0.50969		0.748848	0.579909	0.728058	0.641343	0.628876
1	103623793	rs43217858	0.0261523	0.0377757	0.0328378	0.0152331	0.000183675	0.0478425		29123	19986	26358	19398	40421	27430		0.380952	0.49589	0.392806	0.466431	0.517442		0.74808	0.579452	0.721583	0.636042	0.617248
1	103675933	rs41639661	0.181679	0.0993237	0.0064774	0.045059	0.00353574	0.125324		1314	4298	37747	2395	36264	11623		0.49616	0.476712	0.519424	0.427562	0.482558		0.635177	0.387215	0.579137	0.35159	0.382752
1	103766703	rs43256909	0.106517	0.089249	0.0867374	0.0373852	0.0329632	0.122397		7344	5739	10539	4472	9606	12042		0.536098	0.46484	0.428777	0.279152	0.389535		0.420123	0.359361	0.299281	0.171378	0.231589
1	103926075	rs43259154	0.165249	0.121704	0.000152118	0.0320946	0.0142856	0.163131		1980	2140	40589	6663	23999	6900		0.491551	0.448402	0.509353	0.44523	0.472868		0.357911	0.581279	0.435971	0.674912	0.606589
1	103950225	rs43258719	0.0244901	0.0159297	0.00398322	0.00510993	0.00324209	0.0376838		29817	31009	38901	32729	36636	30119		0.135177	0.384475	0.182734	0.0742049	0.122093		0.0675883	0.257991	0.1	0.0371025	0.0629845
1	103973956	rs41629268	0.0428569	0.0840483	0.104011	0.0252582	0.000974417	0.0721495		22768	6622	7410	10603	39457	21517		0.460829	0.479452	0.440288	0.378092	0.447674		0.308756	0.382192	0.333813	0.220848	0.31686
1	104048241	rs43254513	0.0539723	0.0170216	0.0777638	0.0100439	0.0296066	0.168073		19055	30402	12493	25681	11550	6425		0.304147	0.426484	0.256115	0.265018	0.27907		0.18126	0.301826	0.143885	0.139576	0.166667
1	104119054	rs43113331	0.101524	0.0798818	0.0236215	0.00743184	0.00750261	0.0614965		8088	7408	30133	29281	31464	24058		0.502304	0.475799	0.473381	0.416961	0.453488		0.639785	0.619635	0.613669	0.75265	0.660853
1	104152463	rs41633163	0.0981082	0.0798818	0.0236215	0.00743184	0.00935693	0.0667373		8639	7409	30134	29282	29320	22788		0.50384	0.475799	0.473381	0.416961	0.45155		0.360983	0.380365	0.386331	0.24735	0.338178
1	104220701	rs42940149	0.0944438	0.0743278	0.0379622	0.00742382	0.00581685	0.0208287		9344	8509	24461	29294	33403	34719		0.500768	0.474886	0.473381	0.413428	0.439922		0.640553	0.621005	0.615108	0.754417	0.68314
1	104280525	rs42697824	0.126907	0.0147616	0.0563627	0.02297	0.00175892	0.15335		4858	31655	18304	12246	38478	7924		0.442396	0.430137	0.385612	0.335689	0.352713		0.291859	0.304566	0.260432	0.178445	0.244186
1	104317463	rs42698784	0.0327879	0.0226971	0.0138619	0.000337219	0.00582942	0.0386801		26489	27219	34418	40122	33382	29853		0.129032	0.347945	0.057554	0.0282686	0.0930233		0.0645161	0.221461	0.0302158	0.0141343	0.0484496
1	104722171	rs41581846	0.0872998	0.0400971	0.00460221	0.0140837	0.00324141	0.0490548		10759	19047	38620	20627	36638	27147		0.351767	0.118721	0.341007	0.275618	0.21124		0.218894	0.0611872	0.228058	0.14841	0.123062
1	104798012	rs42453151	0.0839584	0.0287506	0.0606424	0.0024764	0.00397404	0.0359554		11446	24146	17043	36736	35724	30585		0.110599	0.23105	0.280576	0.289753	0.162791		0.0552995	0.128311	0.169065	0.194346	0.0852713
1	104842361	rs42453940	0.224625	0.000725006	0.0471787	0.040122	0.0352624	0.134926		406	40213	21260	3601	8367	10291		0.483871	0.411872	0.471942	0.310954	0.503876		0.564516	0.29726	0.658993	0.816254	0.573643
1	104958924	ss86341148	0.0529568	0.072205	0.0676212	0.0365321	0.00867117	0.0252756		19377	9009	15007	4782	30099	33514		0.437788	0.526027	0.431655	0.40636	0.50969		0.295699	0.523288	0.317986	0.263251	0.402132
1	104991163	ss86339510	0.0498683	0.0721029	0.0741214	0.032345	0.0122088	0.0357481		20371	9035	13389	6526	26170	30644		0.419355	0.43379	0.415827	0.381625	0.49031		0.718126	0.707306	0.7	0.749117	0.65407
1	105108951	rs42888463	0.079306	0.115541	0.0829181	0.0363786	0.0188419	0.0928794		12452	2626	11326	4840	19523	17098		0.227343	0.449315	0.374101	0.300353	0.350775		0.138249	0.3379	0.231655	0.365724	0.256783
1	105134888	rs42888481	0.0486008	0.0270369	0.0105956	0.0187833	0.0103005	0.014862		20775	25006	35923	15829	28262	36452		0.0599078	0.169863	0.151079	0.0530035	0.0852713		0.970046	0.911416	0.923022	0.973498	0.955426
1	105169245	ss86338731	0.0469465	0.0710676	0.221164	0.0269044	0.0167222	0.119719		21346	9272	381	9570	21511	12454		0.513057	0.530594	0.499281	0.484099	0.531008		0.574501	0.478082	0.527338	0.630742	0.484496
1	105191465	rs42804589	0.0535687	0.0710676	0.191747	0.0232406	0.0081653	0.0909806		19182	9273	871	12041	30676	17481		0.513057	0.530594	0.497842	0.484099	0.53876		0.425499	0.521918	0.470504	0.372792	0.515504
1	105264358	rs43172711	0.0201859	0.0837125	0.1312	0.0359503	0.037762	0.0898528		31644	6686	4018	4988	7261	17716		0.50384	0.523288	0.528058	0.537102	0.540698		0.589862	0.535616	0.548921	0.416961	0.572674
1	105293236	rs43253780	0.0977391	0.0734667	0.156567	0.0253955	0.0295275	0.0820686		8706	8709	2219	10538	11592	19293		0.52381	0.531507	0.513669	0.519435	0.53876		0.487711	0.533333	0.511511	0.408127	0.554264
1	105355814	rs43258010	0.13586	0.0483085	0.156292	0.00980867	0.0271586	0.0615527		3987	15854	2236	25993	13094	24047		0.420891	0.371689	0.443165	0.363958	0.437984		0.278034	0.238813	0.306475	0.273852	0.26938
1	105387594	rs42766985	0.0838869	0.0103906	0.0902511	0.00571243	0.0349691	0.104821		11464	34231	9802	31816	8519	14922		0.357911	0.243836	0.381295	0.24735	0.389535		0.225038	0.142922	0.233813	0.176678	0.227713
1	105477614	rs43257968	0.0100471	0.0277403	0.0374809	0.0192065	0.0179948	0.149417		36075	24630	24623	15439	20300	8385		0.211982	0.370776	0.310791	0.289753	0.265504		0.130568	0.238356	0.189928	0.212014	0.156008
1	105651348	rs43256448	0.123427	0.0840616	0.0690274	0.0338402	0.0331495	0.285272		5205	6618	14646	5850	9488	901		0.382488	0.50411	0.338129	0.215548	0.412791		0.277266	0.472146	0.210791	0.128975	0.262597
1	105689048	rs41607288	0.0710902	0.023759	0.0344504	0.0527999	0.0618273	0.23026		14346	26629	25769	1202	1408	2447		0.482335	0.492237	0.506475	0.325088	0.494186		0.53149	0.365753	0.58705	0.759717	0.551357
1	105718030	rs43256325	0.0055562	0.0111363	0.0184648	0.00257866	0.0047496	0.0257839		38138	33799	32346	36571	34763	33370		0.0215054	0.353425	0.0417266	0.0282686	0.0736434		0.989247	0.773973	0.979137	0.985866	0.96124
1	105754655	rs41576332	0.0170724	0.0614644	0.0173769	0.0280551	0.0270996	0.192826		32938	11744	32808	8873	13138	4436		0.211982	0.497717	0.41295	0.19788	0.275194		0.88172	0.584932	0.754676	0.890459	0.848837
1	105810391	rs41663692	0.00574606	0.00637973	0.00442972	0.0153147	0.0295788	0.104025		38046	36716	38699	19303	11566	15066		0.397849	0.23379	0.418705	0.424028	0.527132		0.711982	0.863927	0.704317	0.70318	0.571705
1	105884830	ss86298258	0.0134162	0.0352501	0.0517441	0.0282528	0.0286243	0.0835411		34532	21098	19707	8744	12147	18970		0.0752688	0.0410959	0.139568	0.367491	0.156977		0.962366	0.979452	0.928777	0.784452	0.915698
1	105908625	ss86302537	0.0199692	0.0256268	0.141323	0.0454123	0.0701795	0.079677		31731	25682	3167	2328	757	19844		0.427035	0.418265	0.509353	0.501767	0.358527		0.382488	0.284018	0.410072	0.537102	0.245155
1	106015356	ss86337507	0.0305187	0.0683218	0.0339077	0.037915	0.0225699	0.0499291		27361	9881	25979	4301	16465	26914		0.37788	0.445662	0.217266	0.254417	0.302326		0.734255	0.680365	0.882734	0.833922	0.817829
1	106228836	rs42916925	0.0837384	0.0625134	0.00207372	0.0165662	0.0343766	0.193285		11486	11429	39749	18003	8818	4396		0.482335	0.494977	0.506475	0.441696	0.401163		0.466974	0.452968	0.434532	0.680212	0.322674
1	106245603	rs43263261	0.0681845	0.0238993	0.0480115	0.00646167	0.037558	0.0828896		15068	26556	20960	30712	7346	19109		0.348694	0.431963	0.421583	0.321555	0.465116		0.771889	0.692694	0.720144	0.793286	0.651163
1	106267009	rs43262015	0.0980048	0.0683776	0.00884962	0.00414911	0.0296353	0.183401		8661	9864	36724	34111	11532	5109		0.482335	0.494977	0.515108	0.409894	0.399225		0.465438	0.452055	0.428777	0.650177	0.310078
1	106295981	rs43261993	0.0681845	0.019762	0.0517381	0.00646167	0.0364982	0.0877675		15069	28883	19709	30713	7806	18113		0.348694	0.431963	0.420144	0.321555	0.465116		0.771889	0.686301	0.717986	0.793286	0.651163
1	106319550	rs29011752	0.0814201	0.0683776	0.0061083	0.012849	0.0274848	0.178068		11978	9865	37929	22093	12881	5536		0.483871	0.494977	0.515108	0.452297	0.406977		0.466206	0.452055	0.443165	0.674912	0.313953
1	106365182	rs29012506	0.0125906	0.0257479	0.0453765	0.00800249	0.0225931	0.129905		34894	25639	21842	28476	16444	10980		0.486943	0.512329	0.482014	0.250883	0.391473		0.478495	0.514612	0.636691	0.871025	0.680233
1	106407844	rs41663229	0.00795711	0.0367983	0.0210049	0.00659001	0.00362721	0.00716234		37032	20408	31264	30519	36152	38596		0.384025	0.4621	0.476259	0.459364	0.523256		0.258065	0.375342	0.428058	0.65371	0.5
1	106538660	ss86300512	0.0305669	0.0382025	0.00954587	0.00780443	0.00545548	0.0615657		27342	19786	36426	28760	33896	24045		0.109063	0.0255708	0.0532374	0.0706714	0.0736434		0.0591398	0.0127854	0.0266187	0.0388693	0.0387597
1	106596266	rs41663537	0.174062	0.0418166	0.0199272	0.0180696	0.0178548	0.0538426		1572	18336	31715	16502	20434	25894		0.359447	0.452968	0.411511	0.300353	0.310078		0.247312	0.316895	0.290647	0.19258	0.213178
1	106619491	rs41640336	0.184054	0.0401805	0.0118822	0.0214138	0.00152195	0.0225191		1233	19026	35344	13496	38776	34237		0.367127	0.461187	0.453237	0.388693	0.391473		0.74424	0.66347	0.658273	0.742049	0.717054
1	106643275	rs43261179	0.17674	0.0250497	0.0117373	0.0237985	0.0159797	0.0615911		1468	25976	35410	11633	22228	24039		0.376344	0.461187	0.441727	0.363958	0.344961		0.738095	0.665297	0.674101	0.761484	0.765504
1	106735559	rs43260137	0.167634	0.00016911	0.0433388	0.0258111	0.0173447	0.0139696		1854	40541	22541	10265	20917	36710		0.447005	0.536986	0.42446	0.318021	0.368217		0.578341	0.564384	0.721583	0.805654	0.736434
1	106768984	rs41578721	0.192268	0.0092138	0.0388885	0.0240861	0.0296331	0.0392867		981	34908	24140	11425	11534	29694		0.450077	0.5379	0.433094	0.332155	0.364341		0.424731	0.436986	0.292806	0.180212	0.257752
1	106802833	rs43259704	0.0329769	0.017337	0.00522842	0.0104903	0.00411296	0.0444989		26416	30226	38342	25108	35559	28267		0.268817	0.186301	0.21295	0.353357	0.20155		0.174347	0.10411	0.120863	0.215548	0.112403
1	106824629	ss86338825	0.138083	0.0663039	0.0388647	0.0234995	0.0736884	0.301261		3784	10378	24147	11850	568	692		0.434716	0.47032	0.490647	0.487633	0.459302		0.483103	0.345662	0.384892	0.434629	0.497093
1	106881204	rs43258874	0.0548506	0.0260216	0.0191335	0.000338964	0.00890929	0.0118521		18792	25519	32053	40118	29822	37335		0.150538	0.170776	0.214388	0.173145	0.151163		0.912442	0.905479	0.881295	0.899293	0.914729
1	107009676	ss61540971	0.0702653	0.00264244	0.0539288	0.00160594	0.022032	0.0380967		14547	38999	19040	38120	16876	30008		0.502304	0.257534	0.505036	0.501767	0.472868		0.512289	0.849315	0.641007	0.583039	0.517442
1	107149909	rs43255695	0.0424633	0.0432728	0.144563	0.0181177	0.0280491	0.143638		22908	17726	2948	16450	12498	9145		0.53149	0.527854	0.492086	0.452297	0.534884		0.499232	0.406393	0.358273	0.321555	0.569767
1	107172243	ss86338785	0.215752	0.0410745	0.0817389	0.0261687	0.0290731	0.070361		517	18637	11585	10051	11875	21921		0.505376	0.508676	0.456115	0.473498	0.474806		0.544547	0.375799	0.403597	0.392226	0.64438
1	107217357	ss117966313	0.0880565	0.0403784	0.197308	0.00958744	0.0504426	0.046526		10592	18949	748	26280	3240	27772		0.445469	0.377169	0.489209	0.416961	0.418605		0.360983	0.761187	0.384173	0.250883	0.26938
1	107257059	rs43260098	0.0403983	0.00586856	0.0269301	0.0269615	0.00016142	0.0357341		23648	37037	28792	9534	40454	30649		0.502304	0.505936	0.454676	0.558304	0.484496		0.559908	0.428311	0.336691	0.575972	0.436047
1	107284449	rs43259319	0.0403983	0.00586856	0.0253644	0.0269615	0.00576612	0.0471226		23649	37038	29420	9535	33469	27612		0.502304	0.505936	0.456115	0.558304	0.488372		0.559908	0.428311	0.33741	0.575972	0.436047
1	107333592	ss117963509	0.030557	0.0602631	0.0150152	0.0322848	0.0195365	0.170575		27347	12088	33900	6552	18895	6205		0.494624	0.530594	0.479137	0.533569	0.467054		0.563748	0.553881	0.344604	0.59894	0.440891
1	107611829	rs43257203	0.00545612	0.0415494	0.0648784	0.0114808	0.0397981	0.146055		38186	18441	15810	23860	6446	8820		0.367127	0.437443	0.407194	0.19788	0.436047		0.767281	0.678995	0.738849	0.876325	0.694767
1	107646345	ss86341500	0.0668838	0.0160243	0.00515161	0.00204062	0.00467651	0.0346581		15413	30961	38373	37422	34855	30920		0.0967742	0.0191781	0.0388489	0.0176678	0.0503876		0.0514593	0.00958904	0.0194245	0.00883392	0.0251938
1	107670068	rs43449923	0.0618118	0.0366342	0.00277517	0.00611405	0.0674464	0.199455		16739	20489	39418	31229	919	3979		0.324117	0.408219	0.225899	0.137809	0.368217		0.198925	0.277169	0.123022	0.0830389	0.253876
1	107698360	ss86294577	0.015695	0.0278183	0.0338772	0.00391138	0.053418	0.123476		33544	24592	25990	34476	2608	11893		0.339478	0.435616	0.366906	0.166078	0.434109		0.211214	0.318265	0.243885	0.0971731	0.294574
1	107910690	rs43263479	0.0687368	0.0556485	0.0707618	0.00805032	0.0303225	0.0995694		14937	13457	14237	28406	11124	15915		0.479263	0.472146	0.503597	0.484099	0.434109		0.571429	0.42968	0.532374	0.666078	0.655039
1	108000927	rs41575613	0.0769471	0.00255995	0.0419647	0.0383978	0.000266977	0.130311		12963	39061	23012	4160	40331	10915		0.210445	0.148858	0.18705	0.427562	0.149225		0.132873	0.0799087	0.0978417	0.266784	0.0804264
1	108031239	rs41623577	0.0828279	0.0121829	0.031359	0.000654814	0.0411257	0.133333		11688	33132	26989	39616	5952	10495		0.336406	0.0273973	0.176978	0.0671378	0.381783		0.805684	0.985388	0.905755	0.966431	0.745155
1	108091870	rs43257799	0.107813	0.00669918	0.147205	0.0246853	0.0563885	0.12908		7165	36510	2764	10972	2098	11109		0.474654	0.432877	0.469065	0.480565	0.434109		0.573733	0.681279	0.551079	0.64311	0.687984
1	108154057	ss117966387	0.0657822	0.0176597	0.252341	0.0125937	0.033415	0.20604		15689	30041	156	22410	9336	3587		0.517665	0.446575	0.486331	0.498233	0.48062		0.449309	0.320091	0.471942	0.461131	0.374031
1	108174470	ss105259680	0.0474717	0.00886917	0.126512	0.000400894	0.00493037	0.120591		21158	35137	4449	40021	34543	12322		0.288786	0.410959	0.306475	0.190813	0.160853		0.164363	0.273059	0.183453	0.116608	0.0823643
1	108199006	ss86273774	0.0472563	0.00259146	0.0119904	0.0360468	0.000548154	0.11217		21231	39031	35288	4959	40002	13674		0.450077	0.489498	0.479137	0.39576	0.492248		0.383257	0.345205	0.376259	0.29682	0.374031
1	108249215	ss86336803	0.0407143	0.000263877	0.0995825	0.0355436	0.00836702	0.101228		23533	40480	8096	5130	30439	15585		0.471582	0.515068	0.533813	0.388693	0.46124		0.400154	0.446575	0.423741	0.303887	0.366279
1	108282363	ss86337776	0.180136	0.0230253	0.0424173	0.0285111	0.0388374	0.0934276		1360	27027	22861	8593	6832	16987		0.457757	0.484018	0.493525	0.484099	0.418605		0.333333	0.409132	0.439568	0.454064	0.302326
1	108319369	rs43255435	0.0667067	0.048298	0.0074366	0.0144936	0.0264504	0.0613809		15461	15857	37326	20190	13597	24092		0.328725	0.460274	0.376978	0.459364	0.30814		0.178187	0.361644	0.260432	0.367491	0.181202
1	108352293	rs41643604	0.135717	0.004553	0.0598603	0.0377954	0.0590842	0.0368542		4007	37862	17250	4338	1735	30354		0.466974	0.487671	0.532374	0.540636	0.46124		0.614439	0.581735	0.539568	0.531802	0.594961
1	108444502	rs41578729	0.163747	0.0619801	0.0533479	0.00885271	0.0417464	0.045118		2046	11566	19224	27331	5708	28105		0.474654	0.496804	0.522302	0.501767	0.47093		0.593702	0.421005	0.563309	0.462898	0.599806
1	108547611	rs43261328	0.131104	0.123923	0.0442621	0.0067583	0.05975	0.0383212		4433	1982	22200	30274	1640	29950		0.53149	0.450228	0.460432	0.378092	0.503876		0.577573	0.331963	0.348201	0.471731	0.488372
1	108612475	rs42443533	0.0293167	0.0454638	0.0893244	0.00107336	0.0239196	0.0581371		27862	16870	9979	38947	15475	24827		0.241167	0.307763	0.165468	0.155477	0.149225		0.137481	0.182192	0.0870504	0.0777385	0.0804264
1	108634690	rs41620647	0.00956194	0.0837162	0.0612588	0.00512144	0.0020738	0.00737399		36295	6685	16885	32708	38085	38546		0.511521	0.46484	0.417266	0.462898	0.484496		0.538402	0.650685	0.266187	0.344523	0.401163
1	108673807	ss86339512	0.050751	0.00668822	0.134894	0.00303004	0.00275655	0.109586		20084	36516	3678	35842	37230	14104		0.115207	0.0849315	0.269065	0.127208	0.104651		0.0606759	0.0442922	0.151799	0.0671378	0.0562016
1	108708542	rs41620808	0.0758593	0.10382	0.0240294	0.00815569	0.0171138	0.102924		13193	3732	29963	28256	21132	15261		0.439324	0.371689	0.402878	0.473498	0.443798		0.27957	0.244292	0.282014	0.40636	0.328488
1	108748198	ss61522635	0.0150974	0.057821	0.0879731	0.0138425	0.0245874	0.0518833		33810	12813	10264	20913	14980	26421		0.500768	0.411872	0.500719	0.466431	0.482558		0.423963	0.29726	0.421583	0.448763	0.407946
1	108782509	ss86338626	0.00542591	0.0464577	0.0130828	0.0172602	0.0559682	0.212319		38204	16503	34800	17312	2178	3270		0.390169	0.452968	0.486331	0.491166	0.370155		0.256528	0.33242	0.401439	0.425795	0.258721
1	108864882	ss86285022	0.0108285	0.0409317	0.109145	0.0185088	0.0139029	0.0901081		35734	18700	6670	16080	24413	17659		0.334869	0.439269	0.381295	0.286219	0.333333		0.213518	0.304566	0.284173	0.167845	0.224806
1	108900317	rs41620809	0.0312652	0.0261742	0.0194803	0.0115214	0.00350294	0.0060432		27096	25446	31918	23806	36306	38932		0.124424	0.0748858	0.102158	0.137809	0.122093		0.937788	0.961644	0.948921	0.927562	0.937016
1	108935413	rs41602353	0.0298805	0.0804616	0.00300143	0.00705403	0.0238823	0.149565		27621	7301	39313	29850	15507	8364		0.241167	0.357078	0.381295	0.314488	0.238372		0.134409	0.223288	0.226619	0.19258	0.15407
1	109007793	rs42283451	0.0435425	0.0813453	0.032124	0.0165221	0.0221079	0.186269		22525	7129	26670	18041	16822	4910		0.248848	0.341553	0.41295	0.318021	0.271318		0.861751	0.785388	0.75036	0.809187	0.827519
1	109032560	rs43070837	0.10955	0.048224	0.114962	0.0311077	0.0243001	0.0485959		6917	15886	5888	7149	15175	27254		0.506912	0.511416	0.486331	0.392226	0.459302		0.602151	0.520548	0.63741	0.715548	0.638566
1	109079423	rs41605402	0.263848	0.0952899	0.0532283	0.0405451	0.0200393	0.0254914		128	4842	19258	3478	18495	33455		0.460829	0.487671	0.457554	0.360424	0.414729		0.619048	0.604566	0.669065	0.724382	0.69186
1	109099488	ss86307480	0.256373	0.094884	0.0937349	0.0381045	0.000210089	0.0315599		164	4912	9119	4250	40397	31729		0.517665	0.513242	0.489209	0.413428	0.498062		0.5553	0.513242	0.630216	0.687279	0.559109
1	109136062	rs43111834	0.235028	0.122503	0.12202	0.0184254	0.00120842	0.0145795		305	2082	4952	16150	39157	36531		0.516129	0.514155	0.480576	0.466431	0.47093		0.549923	0.504566	0.604317	0.54417	0.541667
1	109175008	rs41631073	0.0284297	0.00104369	0.0376146	0.0063206	0.0301621	0.0101183		28215	40017	24564	30921	11214	37810		0.124424	0.172603	0.119424	0.169611	0.120155		0.0668203	0.0945205	0.0669065	0.0883392	0.0658915
1	109200000	ss86336502	0.0862554	0.011262	0.0175695	0.023167	0.0176686	0.0398991		10988	33715	32731	12088	20615	29525		0.47619	0.199087	0.52518	0.515901	0.372093		0.682028	0.892237	0.55036	0.484099	0.74031
1	109221369	ss86273989	0.00617402	0.0502167	0.0613789	0.0498622	0.0157492	0.216008		37841	15212	16851	1584	22484	3068		0.517665	0.395434	0.500719	0.487633	0.501938		0.449309	0.755708	0.553957	0.45583	0.514535
1	109284636	rs42355462	0.148672	0.00250848	0.138476	0.0155748	0.0423736	0.0320929		3000	39104	3397	19009	5477	31580		0.500768	0.488584	0.470504	0.431095	0.478682		0.577573	0.636986	0.632374	0.607774	0.592054
1	109314516	rs41575091	0.0119582	0.0293446	0.00490949	0.0482181	0.0307797	0.193173		35190	23864	38487	1833	10836	4409		0.491551	0.491324	0.4	0.424028	0.449612		0.574501	0.372603	0.745324	0.671378	0.695736
1	109359679	rs42360611	0.000372292	0.00278051	0.162866	0.0531869	0.0233332	0.241598		40460	38924	1914	1162	15912	2001		0.513057	0.477626	0.477698	0.462898	0.507752		0.500768	0.640639	0.371223	0.404594	0.459302
1	109410506	ss86285948	0.0291962	0.00458324	0.146911	0.0386629	0.0357833	0.220957		27913	37837	2789	4067	8137	2858		0.508449	0.478539	0.517986	0.452297	0.503876		0.515361	0.646575	0.47482	0.491166	0.517442
1	109431433	ss86339126	0.0267699	0.00315952	0.18293	0.0405198	0.0289377	0.247335		28881	38673	1115	3484	11958	1815		0.508449	0.478539	0.510791	0.448763	0.503876		0.513825	0.644749	0.474101	0.489399	0.505814
1	109468586	rs41609675	0.0590954	0.101935	0.013721	0.00599418	0.0191248	0.0701623		17530	3950	34476	31402	19291	21966		0.210445	0.149772	0.244604	0.289753	0.331395		0.884025	0.913242	0.870504	0.840989	0.799419
1	109521534	ss86297438	0.0776934	0.0107853	0.0080445	0.0154615	0.0226494	0.00365979		12812	34001	37081	19132	16404	39587		0.505376	0.479452	0.51223	0.522968	0.482558		0.490783	0.39863	0.423022	0.44523	0.380814
1	109543734	ss86341492	0.065027	0.00563016	0.0823524	0.012249	0.00672757	0.0703048		15921	37180	11443	22857	32346	21938		0.175115	0.371689	0.223022	0.279152	0.26938		0.904762	0.746575	0.876978	0.835689	0.840116
1	109573236	rs29014005	0.132635	0.0359206	0.0210685	0.00758611	0.0226521	0.0342607		4282	20824	31237	29072	16401	31026		0.173579	0.0228311	0.0834532	0.0353357	0.0658915		0.90553	0.988584	0.958273	0.982332	0.967054
1	109649036	ss86323579	0.116449	0.0261501	0.130632	0.00669215	0.0582105	0.107731		6021	25456	4077	30381	1864	14424		0.274962	0.193607	0.345324	0.342756	0.304264		0.168203	0.10137	0.23741	0.224382	0.185078
1	109680994	ss86299609	0.0639945	0.00221029	0.0160899	0.0271311	0.024422	0.0459441		16182	39292	33421	9432	15092	27900		0.207373	0.0164384	0.094964	0.321555	0.213178		0.880952	0.991781	0.94964	0.800353	0.887597
1	109706655	ss86340385	0.0479826	0.00448167	0.00359481	0.020384	0.0427893	0.00167106		20964	37905	39066	14359	5344	40117		0.376344	0.268493	0.378417	0.522968	0.447674		0.725806	0.855708	0.733094	0.512367	0.657946
1	109749666	rs41619079	0.0237679	0.00266292	0.0418166	0.00515257	0.0552572	0.0377463		30125	38988	23070	32653	2302	30101		0.439324	0.245662	0.391367	0.515901	0.453488		0.341014	0.134703	0.292086	0.607774	0.360465
1	109869888	rs41619077	0.00278742	0.0468269	0.043955	0.0251581	0.0408944	0.233906		39376	16376	22308	10670	6031	2278		0.463902	0.484018	0.493525	0.512367	0.468992		0.548387	0.542466	0.530216	0.457597	0.406977
1	110037865	rs41611758	0.0622317	0.0324981	0.0733255	0.0188421	0.01555	0.117501		16624	22322	13596	15776	22704	12799		0.428571	0.520548	0.464748	0.565371	0.521318		0.301843	0.538813	0.330216	0.441696	0.483527
1	110070985	rs42682258	0.0832093	0.0362653	0.0733255	0.0202455	0.0204454	0.127207		11609	20672	13597	14492	18155	11351		0.417819	0.517808	0.464748	0.561837	0.515504		0.296467	0.537443	0.330216	0.439929	0.48062
1	110093503	rs42682267	0.0149043	0.0388376	0.00350885	0.0239099	0.00034526	0.0254296		33884	19553	39100	11547	40234	33468		0.202765	0.491324	0.221583	0.349823	0.242248		0.132104	0.368037	0.12518	0.210247	0.142442
1	110299855	rs43219754	0.049196	0.0503093	0.0795382	0.00949943	0.0114355	0.0132416		20587	15177	12075	26394	27005	36925		0.227343	0.321461	0.290647	0.40636	0.255814		0.122888	0.189041	0.184173	0.270318	0.143411
1	110389787	rs42341344	0.00214044	0.000518066	0.0664167	0.0241539	0.00863838	0.0794249		39657	40318	15380	11367	30148	19918		0.0368664	0.162557	0.103597	0.40636	0.273256		0.981567	0.913242	0.945324	0.754417	0.83624
1	110557741	ss86282828	0.125631	0.0289899	0.0769085	0.0265463	0.00104313	0.0197487		4984	24020	12687	9801	39359	35009		0.439324	0.410959	0.43741	0.325088	0.439922		0.299539	0.274886	0.332374	0.204947	0.305233
1	110580221	ss105242387	0.00479688	0.0457252	0.0495861	0.0330888	0.0229904	0.0276497		38475	16759	20410	6170	16150	32848		0.396313	0.160731	0.336691	0.441696	0.222868		0.737327	0.908676	0.785612	0.694346	0.873062
1	110629127	rs42322961	0.0289588	0.0399486	0.00235755	0.00937474	0.0124778	0.133827		28006	19109	39621	26584	25882	10422		0.147465	0.136073	0.181295	0.30742	0.135659		0.0768049	0.0716895	0.0964029	0.217314	0.0717054
1	110694748	ss105242389	0.0980085	0.0337134	0.0836217	0.0168464	0.00146936	0.0308542		8660	21800	11163	17723	38834	31913		0.419355	0.124201	0.434532	0.318021	0.430233		0.27573	0.0648402	0.32518	0.187279	0.284884
1	110720832	rs42323009	0.00640452	0.0195888	0.0151822	0.00942513	0.00659677	0.0387199		37742	28978	33824	26514	32516	29845		0.284178	0.425571	0.238849	0.190813	0.325581		0.174347	0.284932	0.142446	0.106007	0.186047
1	110781251	rs41601833	0.153395	0.22067	0.0281695	0.00707756	0.0275677	0.257579		2693	64	28292	29821	12821	1537		0.466974	0.473059	0.500719	0.448763	0.525194		0.686636	0.600913	0.505036	0.358657	0.460271
1	110808219	ss86300741	0.113909	0.128579	0.0522096	0.0499517	0.0381228	0.108142		6355	1719	19580	1568	7103	14349		0.536098	0.485845	0.463309	0.402827	0.459302		0.569124	0.358904	0.316547	0.275618	0.338178
1	110848462	ss61513273	0.0378994	0.0417563	0.188165	0.00424976	0.00770316	0.150193		24544	18363	960	33981	31211	8288		0.0967742	0.365297	0.43741	0.318021	0.186047		0.0560676	0.243836	0.258993	0.173145	0.100775
1	110887273	rs41611562	0.0525273	0.0537369	0.0755339	0.0215057	0.0335605	0.14187		19513	14087	13012	13408	9258	9384		0.221198	0.052968	0.202878	0.35689	0.187984		0.88172	0.968037	0.876978	0.768551	0.888566
1	110924093	rs41611565	0.0397578	0.0779004	0.0463165	0.0162056	0.0104155	0.149099		23880	7813	21568	18348	28126	8428		0.211982	0.36895	0.102158	0.0636042	0.114341		0.129032	0.217352	0.0510791	0.0353357	0.0571705
1	110946536	rs42324979	0.0626729	0.0210586	0.0958593	0.00799142	0.00834313	0.0397839		16507	28165	8732	28493	30459	29563		0.259601	0.439269	0.221583	0.201413	0.226744		0.152842	0.315525	0.135252	0.111307	0.136628
1	110982956	ss86321784	0.053657	0.128802	0.0521706	0.00698153	0.00779533	0.164156		19149	1706	19593	29956	31101	6801		0.22427	0.367123	0.261871	0.30742	0.155039		0.852535	0.747032	0.83741	0.821555	0.916667
1	111030092	ss86288192	0.00461737	0.0143469	0.0426691	0.00212947	0.0445192	0.0465008		38559	31891	22781	37285	4781	27779		0.376344	0.143379	0.392806	0.34629	0.296512		0.245008	0.0808219	0.246763	0.236749	0.188953
1	111039014	rs41611561	0.078881	0.00319628	0.0980362	0.0169439	0.00894622	0.0279858		12545	38651	8374	17628	29779	32759		0.262673	0.427397	0.225899	0.212014	0.300388		0.845622	0.706849	0.858273	0.869258	0.812984
1	111060336	ss86339175	0.0859015	0.00897812	0.0633142	0.0148145	0.0375589	0.0254247		11056	35055	16278	19851	7345	33471		0.483871	0.484018	0.486331	0.452297	0.447674		0.59831	0.616438	0.610072	0.632509	0.623062
1	111122389	ss86341222	0.00591273	0.070141	0.0196352	0.00365924	0.0159537	0.0917304		37969	9473	31849	34859	22259	17331		0.238095	0.198174	0.241727	0.201413	0.313953		0.1298	0.113699	0.132374	0.114841	0.205426
1	111265311	rs41661378	0.0316338	0.0518102	0.00923996	0.0095103	0.031239	0.130062		26939	14712	36553	26384	10569	10957		0.121352	0.248402	0.141007	0.381625	0.168605		0.936252	0.851142	0.920863	0.766784	0.911822
1	111289853	rs42296756	0.00727576	0.0597839	0.00507732	0.00729236	0.0269712	0.129674		37356	12218	38415	29494	13232	11016		0.231951	0.254795	0.195683	0.39576	0.215116		0.123656	0.155708	0.110791	0.265018	0.113372
1	111326520	rs42295538	0.00954421	0.0525328	0.0502088	0.00539369	0.0168691	0.00339283		36304	14463	20198	32287	21363	39669		0.078341	0.425571	0.343885	0.137809	0.102713		0.960829	0.715982	0.815108	0.927562	0.942829
1	111357945	ss86291804	0.0323725	0.0901162	0.027664	0.00541002	0.0328199	0.109178		26658	5601	28496	32259	9692	14172		0.509985	0.415525	0.507914	0.508834	0.468992		0.457757	0.283562	0.410791	0.381625	0.354651
1	111389074	ss86301375	0.0283757	0.0730234	0.0167919	0.00302399	0.0189472	0.0848729		28242	8817	33054	35858	19438	18686		0.506912	0.429224	0.516547	0.4947	0.486434		0.525346	0.705023	0.523022	0.448763	0.539729
1	111495891	ss86340569	0.0843851	0.0154516	0.12539	0.0324526	0.0308573	0.054476		11365	31264	4569	6469	10798	25744		0.436252	0.325114	0.564029	0.522968	0.45155		0.308756	0.212785	0.513669	0.424028	0.357558
1	111544625	ss86296970	0.0347433	0.0187766	0.176191	0.00716917	0.0105801	0.0641864		25770	29417	1355	29680	27940	23411		0.264209	0.0812785	0.306475	0.130742	0.261628		0.168971	0.0415525	0.194964	0.0689046	0.156008
1	111577424	ss86320086	0.0292444	0.00247337	0.0470491	0.00109317	0.00204599	0.0328402		27896	39137	21302	38914	38133	31391		0.207373	0.0292237	0.227338	0.0318021	0.186047		0.1298	0.0155251	0.133813	0.0159011	0.0988372
1	111636723	ss86321462	0.0788575	0.218486	0.0604492	0.0514395	0.025567	0.222989		12552	71	17103	1348	14215	2757		0.490015	0.399087	0.48777	0.477032	0.478682		0.435484	0.313699	0.481295	0.404594	0.359496
1	111855994	ss86336327	0.0617327	0.0131976	0.0804632	0.0391012	0.0233917	0.150425		16768	32592	11864	3929	15857	8257		0.290323	0.0812785	0.297842	0.512367	0.30814		0.828725	0.958447	0.819424	0.634276	0.81686
1	111955405	rs43165194	0.0670419	0.00209569	0.0913293	0.0196077	0.00350438	0.0331584		15367	39362	9585	15092	36304	31307		0.505376	0.49863	0.506475	0.416961	0.48062		0.407834	0.526027	0.660432	0.717314	0.627907
1	111997359	ss86334289	0.0165176	0.0017345	0.0168596	0.0145356	0.0192783	0.0250383		33171	39569	33024	20145	19142	33586		0.311828	0.0200913	0.130935	0.137809	0.193798		0.805684	0.989041	0.934532	0.931095	0.893411
1	112039035	ss86335400	0.0229049	0.0331148	0.0348529	0.0057046	0.0105695	0.071829		30503	22063	25625	31823	27955	21578		0.218126	0.0858447	0.0992806	0.19788	0.158915		0.857143	0.957078	0.95036	0.890459	0.910853
1	112069759	rs43262256	0.0179256	0.0242862	0.0248141	0.0166396	0.03079	0.0541199		32581	26371	29636	17931	10832	25823		0.317972	0.420091	0.155396	0.166078	0.178295		0.200461	0.30411	0.0791367	0.090106	0.0988372
1	112096437	rs43262253	0.041178	0.0347868	0.0164553	0.0240549	0.00300369	0.0355269		23353	21288	33234	11443	36937	30694		0.0291859	0.416438	0.0244604	0.0671378	0.0406977		0.0145929	0.293151	0.0122302	0.0371025	0.0203488
1	112128505	ss86312505	0.0374396	0.00509453	0.00634448	0.00803753	0.027287	0.0338531		24737	37515	37814	28424	13008	31130		0.30722	0.0611872	0.135252	0.0212014	0.153101		0.190476	0.0333333	0.0690647	0.0106007	0.0843023
1	112208818	rs41574371	0.0360698	0.0375516	0.063558	0.0321555	0.000285562	0.0109791		25243	20069	16206	6625	40308	37573		0.261137	0.517808	0.282014	0.310954	0.366279		0.824885	0.511872	0.823022	0.80212	0.764535
1	112225759	ss105297176	0.0103419	0.0308953	0.0755308	0.0304967	0.00946093	0.00864407		35945	23102	13013	7481	29194	38196		0.259601	0.517808	0.277698	0.272085	0.325581		0.174347	0.488128	0.169065	0.174912	0.203488
1	112247273	rs42388649	0.0232112	0.017892	0.00666936	0.0207987	0.0128364	0.0154475		30366	29910	37661	14005	25496	36286		0.457757	0.481279	0.395683	0.353357	0.356589		0.646697	0.612329	0.731655	0.773852	0.736434
1	112273665	rs41662655	0.0344204	0.038473	0.00525281	0.0206755	0.0109504	0.0452843		25886	19697	38330	14108	27539	28062		0.0322581	0.463014	0.0661871	0.0742049	0.0930233		0.016129	0.349315	0.0359712	0.040636	0.0523256
1	112371771	rs42681583	0.0419886	0.0311188	0.00545344	0.0123454	0.000865141	0.0705803		23073	22979	38238	22728	39572	21855		0.0337942	0.4621	0.0791367	0.113074	0.124031		0.0168971	0.347945	0.042446	0.0600707	0.0678295
1	112396926	rs41568218	0.041178	0.0310534	0.0205564	0.0291881	0.00238574	0.0281278		23354	23023	31456	8188	37679	32718		0.0291859	0.459361	0.0388489	0.0812721	0.104651		0.985407	0.653425	0.980576	0.95583	0.943798
1	112462260	rs41632723	0.157252	0.0591531	0.115313	0.0131311	0.0170674	0.125529		2444	12399	5846	21733	21180	11593		0.483871	0.46758	0.502158	0.537102	0.449612		0.460061	0.408219	0.548921	0.579505	0.552326
1	112497788	ss86315196	0.0589146	0.106044	0.0388238	0.0101286	0.00308764	0.132608		17585	3540	24166	25556	36825	10584		0.428571	0.248402	0.323741	0.30742	0.385659		0.679724	0.847489	0.810791	0.821555	0.735465
1	112526671	ss86292176	0.0123052	0.00387657	0.0218539	0.00660785	0.016822	0.0128076		35035	38239	30921	30489	21406	37054		0.110599	0.0639269	0.168345	0.289753	0.135659		0.0568356	0.0328767	0.0884892	0.176678	0.0697674
1	112551212	ss105242396	0.0645443	0.106937	0.157371	0.00319181	0.0187262	0.238354		16046	3432	2171	35609	19630	2109		0.460829	0.49863	0.500719	0.533569	0.478682		0.423963	0.443836	0.476259	0.560071	0.543605
1	112621357	rs43264628	0.0402127	0.00958744	0.0164553	0.0240549	0.00783548	0.0111201		23717	34698	33235	11444	31048	37527		0.0276498	0.457534	0.0244604	0.0671378	0.0523256		0.986175	0.654338	0.98777	0.962898	0.973837
1	112649918	ss117963544	0.0137919	0.016382	0.0503837	0.00945969	0.0154216	0.026907		34384	30760	20142	26465	22838	33060		0.514593	0.50137	0.499281	0.4947	0.459302		0.413978	0.566667	0.551799	0.597173	0.533915
1	112675358	rs43266806	0.0110689	0.00988788	0.0333054	0.000558288	0.00042241	0.0429477		35619	34514	26203	39766	40130	28702		0.513057	0.480365	0.497842	0.484099	0.467054		0.414747	0.6	0.548201	0.577739	0.518411
1	112729281	rs41897688	0.0732395	0.0206195	0.0241508	0.0171788	0.000769029	0.0474628		13797	28401	29911	17384	39723	27524		0.110599	0.116895	0.214388	0.310954	0.302326		0.0568356	0.060274	0.111511	0.215548	0.205426
1	112827230	rs43266821	0.0153607	0.0729984	0.100964	0.014154	0.0331368	0.169556		33688	8822	7883	20564	9499	6286		0.43318	0.395434	0.463309	0.473498	0.443798		0.278034	0.731963	0.366906	0.328622	0.334302
1	112863292	ss86335115	0.0535723	0.079035	0.0218768	0.0119983	0.0194019	0.116772		19180	7570	30913	23197	19030	12917		0.473118	0.43105	0.454676	0.399293	0.523256		0.364055	0.655708	0.361151	0.719081	0.457364
1	112994639	rs41573010	0.0641867	0.0708139	0.101981	3.09162e-05	0.0255504	0.157104		16128	9335	7692	40601	14230	7522		0.317972	0.476712	0.305036	0.40636	0.313953		0.211214	0.575342	0.172662	0.25265	0.189922
1	113064926	ss86303810	0.0900456	0.0189339	0.0881205	0.0195943	0.034673	0.018078		10180	29330	10236	15101	8674	35491		0.493088	0.356164	0.453237	0.4947	0.527132		0.49232	0.745205	0.383453	0.448763	0.44186
1	113085294	ss86338315	0.0053288	0.0244738	0.113003	0.00944459	0.0105918	0.136343		38241	26280	6145	26482	27923	10101		0.156682	0.0228311	0.11223	0.310954	0.124031		0.0814132	0.0114155	0.0589928	0.212014	0.0658915
1	113110343	ss86298296	0.0216354	0.0515908	0.128173	0.00606047	0.00666724	0.133738		31045	14784	4303	31303	32412	10432		0.414747	0.052968	0.23741	0.349823	0.217054		0.282642	0.0273973	0.121583	0.227915	0.129845
1	113215525	ss61483793	0.0081385	0.0152129	0.0335724	0.0153922	0.0481448	0.0674058		36942	31408	26109	19202	3784	22624		0.451613	0.350685	0.500719	0.487633	0.498062		0.669739	0.765297	0.515108	0.628975	0.543605
1	113296627	ss86338265	0.0074015	0.0126714	0.0174577	0.0211043	0.00604101	0.0642021		37291	32887	32781	13752	33139	23405		0.115207	0.0237443	0.130935	0.254417	0.102713		0.0576037	0.0118721	0.071223	0.159011	0.0532946
1	113346075	ss105297276	0.0197758	0.0183198	0.106323	0.0068425	0.0113498	0.0621425		31811	29674	7068	30150	27102	23889		0.477727	0.114155	0.389928	0.229682	0.29845		0.619816	0.940183	0.75036	0.874558	0.819767
1	113490096	rs29019540	0.091141	0.0784639	0.00201956	0.0502267	0.0223619	0.0113784		9964	7700	39768	1517	16632	37463		0.508449	0.4	0.480576	0.480565	0.49031		0.4447	0.292237	0.382734	0.409894	0.402132
1	113631332	rs41660601	0.0972456	0.00757349	0.0141742	0.00593281	0.0258581	0.00847165		8779	35938	34274	31490	14004	38241		0.304147	0.424658	0.329496	0.4947	0.358527		0.815668	0.633333	0.769065	0.579505	0.768411
1	113667077	rs42218659	0.0817093	0.00452636	0.029343	0.00341023	0.0416212	0.0375228		11905	37878	27837	35232	5757	30159		0.317972	0.426484	0.328058	0.4947	0.346899		0.203533	0.368493	0.211511	0.424028	0.221899
1	113707812	ss86304307	0.0773253	0.021506	0.0518595	0.000785096	0.00959194	0.00172791		12887	27876	19687	39414	29037	40097		0.327189	0.0310502	0.401439	0.14841	0.20155		0.206605	0.0155251	0.264029	0.0883392	0.116279
1	113745976	rs42218645	0.172044	0.0704416	0.0709453	0.00353075	0.0535338	0.112225		1650	9417	14182	35039	2581	13664		0.517665	0.43379	0.482014	0.515901	0.486434		0.446237	0.307306	0.406475	0.392226	0.388566
1	113821052	rs41623597	0.163706	0.0899224	0.0943714	0.00897886	0.0382717	0.156602		2047	5627	9006	27154	7043	7576		0.508449	0.431963	0.476259	0.469965	0.48062		0.561444	0.689041	0.656835	0.641343	0.593023
1	113855984	ss86283341	0.0714686	0.0414029	0.0284886	0.0280086	3.36063e-05	0.0782845		14255	18503	28159	8896	40607	20166		0.284178	0.480365	0.300719	0.332155	0.224806		0.160522	0.412785	0.18777	0.201413	0.124031
1	113906808	rs42215609	0.161662	0.0729281	0.0577456	0.0108994	0.0323644	0.111501		2174	8840	17866	24555	9939	13794		0.519201	0.432877	0.483453	0.473498	0.476744		0.506912	0.314155	0.34964	0.374558	0.51938
1	113934887	ss86285322	0.100589	0.115029	0.0347936	0.0316855	0.0277564	0.117103		8222	2676	25643	6868	12696	12867		0.448541	0.276712	0.517986	0.512367	0.45155		0.328725	0.193151	0.441727	0.404594	0.320736
1	113985680	rs29025571	0.100589	0.115029	0.0461466	0.0316855	0.0295919	0.12784		8223	2677	21616	6869	11554	11280		0.448541	0.276712	0.515108	0.512367	0.447674		0.671275	0.806849	0.556835	0.595406	0.679264
1	114085424	rs42223561	0.00682784	0.0640943	0.135693	0.0188377	0.039406	0.191189		37563	10976	3614	15780	6590	4555		0.497696	0.421918	0.443165	0.5053	0.482558		0.403994	0.663927	0.338129	0.45053	0.39438
1	114239740	ss86299163	0.0837153	0.0705939	0.0389937	0.00533516	0.000301352	0.156851		11494	9385	24098	32381	40288	7553		0.270353	0.435616	0.398561	0.233216	0.370155		0.152074	0.310046	0.269784	0.14841	0.233527
1	114270026	rs41660617	0.0176483	0.140594	0.134819	0.00486383	0.026578	0.053842		32704	1167	3686	33090	13501	25895		0.513057	0.490411	0.398561	0.537102	0.515504		0.482335	0.584932	0.253957	0.452297	0.503876
1	114338523	rs42762584	0.0101136	0.0899832	0.0352847	0.0206935	0.0538093	0.0107332		36043	5621	25470	14090	2537	37644		0.221198	0.413699	0.195683	0.44523	0.310078		0.115207	0.334703	0.0978417	0.293286	0.182171
1	114581555	rs42218212	0.0607136	0.0298864	0.0578142	0.00686578	0.0124816	0.00666188		17046	23593	17836	30116	25878	38739		0.201229	0.484018	0.0676259	0.45583	0.246124		0.109831	0.401826	0.0352518	0.309187	0.132752
1	114647883	rs41660598	0.0581974	0.0178056	0.0453614	0.00585992	0.0380765	0.0406023		17788	29956	21850	31591	7127	29335		0.485407	0.156164	0.441727	0.466431	0.313953		0.351767	0.0844749	0.315827	0.371025	0.226744
1	114737613	ss86292398	0.0209837	0.108084	0.147225	0.0128325	0.0161299	0.0604869		31320	3317	2759	22121	22072	24322		0.497696	0.481279	0.497842	0.540636	0.467054		0.390169	0.447945	0.469065	0.464664	0.638566
1	114771441	rs41595625	0.0126964	0.0707261	0.14703	0.0109175	0.0304165	0.0189836		34841	9353	2781	24532	11068	35224		0.517665	0.416438	0.505036	0.519435	0.449612		0.596774	0.315982	0.471223	0.429329	0.335271
1	114815109	rs29021222	0.00788463	0.0295889	0.0148871	0.016827	0.000655247	0.0237681		37069	23736	33950	17733	39852	33903		0.030722	0.328767	0.0431655	0.0600707	0.0755814		0.984639	0.778995	0.978417	0.969965	0.962209
1	114842562	rs43258512	0.0842624	0.024723	0.00828599	0.0117272	0.00506101	0.108015		11385	26139	36985	23558	34401	14380		0.198157	0.124201	0.120863	0.328622	0.333333		0.888633	0.930594	0.935252	0.803887	0.79845
1	114868818	ss86307161	0.0117813	0.0899095	0.00313164	0.00927129	0.00407619	0.145765		35262	5631	39262	26741	35608	8866		0.195084	0.138813	0.136691	0.116608	0.143411		0.102151	0.0739726	0.0683453	0.0618375	0.0794574
1	114907147	rs43032840	0.0400439	0.086551	0.019974	0.029051	0.0121368	0.0569948		23776	6205	31689	8259	26245	25116		0.0860215	0.254795	0.225899	0.378092	0.160853		0.956989	0.851598	0.87554	0.729682	0.915698
1	114945541	ss86323035	0.0165809	0.161576	0.0468933	0.00871684	0.0193806	0.265503		33148	560	21364	27523	19054	1342		0.391705	0.421918	0.464748	0.29682	0.321705		0.257296	0.313242	0.334532	0.187279	0.193798
1	114981065	ss86287160	0.00915158	0.159747	0.0670311	0.0104464	0.0305217	0.290847		36459	600	15180	25158	10994	831		0.408602	0.425571	0.54964	0.498233	0.416667		0.268817	0.315982	0.418705	0.369258	0.353682
1	115022208	rs41596623	0.0511008	0.00817567	0.0084225	0.0354415	0.0220871	0.128204		19953	35559	36920	5163	16839	11227		0.397849	0.419178	0.451799	0.409894	0.377907		0.274194	0.313699	0.305036	0.272085	0.312984
1	115033039	rs42575643	0.0116402	0.101553	0.0302663	0.00443441	0.0128299	0.151844		35338	3997	27460	33720	25504	8091		0.256528	0.222831	0.299281	0.399293	0.234496		0.140553	0.126941	0.189928	0.249117	0.132752
1	115072563	ss86317083	0.0376128	0.0246452	0.0893379	0.0329273	0.0198227	0.0145673		24667	26181	9976	6251	18678	36535		0.456221	0.245662	0.273381	0.30742	0.335271		0.320276	0.147489	0.14964	0.181979	0.221899
1	115109198	rs41662567	0.0176816	0.0611391	0.0557659	0.0166695	0.0229487	0.137969		32689	11834	18483	17900	16177	9906		0.499232	0.352511	0.405755	0.388693	0.393411		0.575269	0.774429	0.756835	0.731449	0.675388
1	115133648	ss117963470	0.0431042	0.0285447	0.0938158	0.00512824	0.059942	0.14637		22687	24239	9107	32701	1616	8779		0.514593	0.476712	0.500719	0.522968	0.472868		0.38172	0.639269	0.507914	0.526502	0.430233
1	115185215	rs42859069	0.0152115	0.0287203	0.0676005	0.00386145	0.00798065	0.103822		33756	24160	15018	34538	30891	15103		0.285714	0.350685	0.264748	0.155477	0.430233		0.167435	0.248402	0.145324	0.0777385	0.323643
1	115420906	rs29024334	0.0251313	0.050696	0.0100438	0.00607973	0.00665948	0.0449773		29512	15047	36181	31278	32424	28129		0.0215054	0.278539	0.0489209	0.0424028	0.0503876		0.0107527	0.173059	0.0244604	0.0212014	0.0251938
1	115499944	rs43261388	0.0272426	0.0553616	0.0100438	0.00607973	0.00544363	0.0528717		28692	13551	36182	31279	33914	26149		0.0245776	0.279452	0.0489209	0.0424028	0.0620155		0.0122888	0.173516	0.0244604	0.0212014	0.0310078
1	115529321	rs41601035	0.025639	0.0553616	0.0249919	0.00607973	0.00519341	0.0602368		29317	13552	29552	31277	34233	24383		0.0276498	0.279452	0.0705036	0.0424028	0.0697674		0.986175	0.826484	0.961871	0.978799	0.965116
1	115584713	rs42256142	0.0129238	0.0709982	0.0284011	0.00268523	0.00614445	0.0831034		34747	9287	28199	36404	33001	19068		0.0721966	0.275799	0.107914	0.109541	0.135659		0.963902	0.821918	0.943165	0.934629	0.920543
1	115619350	rs42255186	0.0149555	0.0742577	0.042223	0.00282127	0.00723198	0.0652769		33866	8531	22917	36178	31797	23144		0.0199693	0.259361	0.0417266	0.0353357	0.0426357		0.00998464	0.165297	0.0208633	0.0176678	0.0213178
1	115654919	rs42255170	0.0314225	0.110893	0.0116337	0.0260382	0.0200357	0.064505		27020	3042	35453	10149	18499	23324		0.457757	0.428311	0.532374	0.409894	0.439922		0.672811	0.680822	0.507914	0.69258	0.640504
1	115689669	rs43265925	0.0672377	0.103288	0.0669535	0.00217798	0.0141489	0.227778		15316	3794	15198	37226	24158	2547		0.499232	0.4621	0.430216	0.314488	0.449612		0.366359	0.587215	0.26259	0.160777	0.331395
1	115738119	rs43265892	0.0843693	0.130873	0.118514	0.00974417	0.0198344	0.0805248		11368	1579	5409	26071	18665	19649		0.447005	0.4	0.461871	0.378092	0.366279		0.326421	0.276712	0.371942	0.234982	0.247093
1	115882381	rs43264711	0.02332	0.0233402	0.182025	0.0449058	0.0444787	0.29723		30308	26872	1143	2428	4794	751		0.50384	0.485845	0.496403	0.448763	0.53876		0.605223	0.393607	0.432374	0.365724	0.47093
1	116046553	rs42349527	0.0833736	0.0339389	0.0657218	0.0252701	0.00940217	0.0879957		11568	21706	15586	10601	29263	18056		0.420891	0.388128	0.510791	0.565371	0.377907		0.674347	0.706393	0.582014	0.561837	0.733527
1	116103725	rs42704994	0.187683	0.0625774	0.0433865	0.0215483	0.00329472	0.191214		1115	11419	22525	13366	36578	4554		0.431644	0.419178	0.300719	0.166078	0.447674		0.705837	0.689041	0.830935	0.916961	0.671512
1	116180026	rs43058868	0.0226109	0.00955427	0.0423562	0.000586099	0.0301085	0.0717909		30656	34718	22879	39726	11245	21587		0.511521	0.493151	0.431655	0.293286	0.488372		0.406298	0.562557	0.293525	0.185512	0.439922
1	116207942	rs42349492	0.0360908	0.0171779	0.0221275	0.0126027	0.0109959	0.038914		25232	30308	30789	22398	27481	29786		0.482335	0.519635	0.509353	0.438163	0.503876		0.482335	0.556621	0.653237	0.699647	0.525194
1	116348200	rs29016851	0.119316	0.135881	0.0344502	0.0139485	0.0209744	0.352194		5691	1351	25770	20785	17736	266		0.239631	0.4	0.320863	0.487633	0.381783		0.858679	0.722374	0.789209	0.667845	0.741279
1	116472073	ss86288439	0.0840476	0.0618061	0.0185294	0.00200398	0.0263995	0.0900703		11422	11625	32320	37476	13629	17672		0.321045	0.406393	0.146763	0.113074	0.149225		0.191244	0.289954	0.0748201	0.0600707	0.0823643
1	116518604	rs42691194	0.0655838	0.110782	0.0237806	0.021485	0.0545725	0.227338		15752	3052	30064	13429	2406	2572		0.517665	0.439269	0.523741	0.530035	0.488372		0.513825	0.559361	0.522302	0.452297	0.374031
1	116569378	rs41570932	0.00854797	0.0812286	0.0116673	0.0054281	0.0036826	0.122102		36738	7151	35433	32235	36096	12093		0.0460829	0.349772	0.0546763	0.0388693	0.0348837		0.976959	0.776712	0.971223	0.980565	0.982558
1	116582598	rs41614035	0.0347208	0.0278236	0.00433462	0.0236676	0.00151064	0.0444012		25783	24589	38744	11726	38789	28299		0.545315	0.497717	0.479137	0.466431	0.496124		0.478495	0.471689	0.468345	0.392226	0.474806
1	116700751	rs43146027	0.0182927	0.0674724	0.0667134	0.0146627	0.00981337	0.0763786		32431	10081	15282	20027	28794	20580		0.354839	0.47032	0.270504	0.151943	0.333333		0.768817	0.642466	0.85036	0.913428	0.765504
1	116710190	rs41592529	0.0333077	0.0300914	0.000574115	0.00677264	0.0261459	0.0731589		26287	23503	40415	30261	13831	21290		0.225806	0.252968	0.379856	0.219081	0.193798		0.126728	0.145662	0.23741	0.123675	0.112403
1	116853616	rs43258621	0.0430107	0.00124071	0.0574322	0.0257409	0.00552533	0.0530776		22720	39892	17968	10318	33808	26088		0.457757	0.507763	0.520863	0.484099	0.488372		0.402458	0.488584	0.41295	0.54947	0.598837
1	116879644	rs43185677	0.0586182	0.0170102	0.0363487	0.0221053	0.0175053	0.0783302		17662	30409	25062	12934	20773	20148		0.0875576	0.437443	0.110791	0.222615	0.118217		0.0437788	0.30274	0.0568345	0.118375	0.0649225
1	116928702	rs41605459	0.024965	0.00221584	0.0993396	0.0132906	0.0178721	0.144844		29599	39286	8142	21560	20415	8982		0.417819	0.422831	0.500719	0.39576	0.401163		0.717358	0.661644	0.585612	0.597173	0.727713
1	117290539	rs42873640	0.00195167	0.00808294	0.0257325	0.00382883	0.00124111	0.00743177		39729	35623	29262	34594	39113	38525		0.0368664	0.369863	0.0244604	0.0600707	0.0658915		0.0184332	0.240639	0.0122302	0.0300353	0.0329457
1	117318567	rs43156801	0.015133	0.0033667	0.0971987	0.0130438	0.00749534	0.065602		33790	38546	8502	21854	31475	23065		0.437788	0.445662	0.235971	0.222615	0.313953		0.696621	0.657534	0.877698	0.885159	0.817829
1	117521475	rs41639459	0.0050236	0.046946	0.0380197	0.0144171	0.00313062	0.0369942		38383	16348	24444	20264	36772	30325		0.456221	0.453881	0.489209	0.533569	0.439922		0.341782	0.619635	0.353957	0.457597	0.280039
1	117547653	ss86320179	0.0276978	0.0352727	0.167444	0.00936279	0.0130304	0.0380863		28520	21090	1711	26603	25311	30012		0.52381	0.221005	0.41295	0.29682	0.412791		0.47235	0.133333	0.207914	0.183746	0.297481
1	117585231	rs41580133	0.0207653	0.00768395	0.151606	0.0425687	0.00283839	0.167587		31409	35874	2507	2928	37117	6475		0.528418	0.487671	0.505036	0.462898	0.50969		0.605223	0.577169	0.569065	0.64841	0.512597
1	117722957	rs42432973	0.0519269	0.0266091	0.0509281	0.00480144	0.0327027	0.0115565		19699	25220	19961	33176	9747	37412		0.494624	0.40274	0.365468	0.289753	0.354651		0.387097	0.280822	0.230216	0.19788	0.235465
1	117751796	rs42432959	0.0959877	0.0908806	0.17725	0.00514265	0.0165124	0.154715		9024	5483	1310	32669	21711	7778		0.497696	0.515068	0.523741	0.469965	0.50969		0.557604	0.484018	0.486331	0.40106	0.411822
1	117781148	ss86278125	0.0320222	0.0758662	0.133644	0.00558108	0.0365373	0.0975238		26779	8197	3782	31989	7788	16274		0.49616	0.492237	0.395683	0.321555	0.405039		0.386329	0.4379	0.255396	0.181979	0.274225
1	117854060	rs41605410	0.059517	0.0361864	0.107916	0.0112559	0.0219723	0.0789704		17401	20707	6831	24152	16921	20013		0.376344	0.409132	0.381295	0.409894	0.319767		0.241935	0.273059	0.256835	0.257951	0.187016
1	117894695	rs42618761	0.0551813	0.0359803	0.0642997	0.0126754	0.0227993	0.102863		18689	20787	15995	22321	16286	15273		0.362519	0.406393	0.376978	0.35689	0.286822		0.225806	0.270776	0.23741	0.224382	0.164729
1	117929353	rs41594021	0.0373099	0.0339849	0.0570268	0.010636	0.000852791	0.0308436		24790	21688	18092	24925	39588	31920		0.293395	0.400913	0.21295	0.0459364	0.166667		0.175883	0.267123	0.116547	0.0229682	0.0852713
1	117973576	ss117963473	0.00979633	0.0591242	0.0467682	0.0170645	0.0059075	0.150188		36196	12410	21410	17506	33287	8291		0.21659	0.364384	0.358273	0.399293	0.23062		0.873272	0.753881	0.797842	0.754417	0.863372
1	118002920	rs41665600	0.0391019	0.0313457	0.04933	0.00937	0.00876896	0.0512395		24126	22872	20505	26588	29978	26591		0.298003	0.400913	0.217266	0.0459364	0.170543		0.176651	0.26621	0.118705	0.0229682	0.0872093
1	118072379	rs43261465	0.0227998	0.0568878	0.0478804	0.0497655	0.0237483	0.121161		30561	13070	21007	1603	15606	12237		0.459293	0.487671	0.574101	0.530035	0.486434		0.329493	0.39726	0.484173	0.501767	0.398256
1	118105327	ss86323251	0.0186766	0.0315713	0.0907289	0.0217234	0.00883844	0.10079		32257	22756	9702	13237	29897	15679		0.282642	0.32968	0.289209	0.335689	0.197674		0.162826	0.208676	0.192086	0.217314	0.110465
1	118127187	ss86311930	0.0552081	0.0885367	0.00380855	0.0035492	0.0410367	0.0542962		18678	5857	38973	35016	5984	25780		0.0768049	0.473059	0.397122	0.321555	0.29845		0.0414747	0.378082	0.227338	0.20318	0.187984
1	118162844	rs41583907	0.0190208	0.0376119	0.111755	0.0330528	0.0157374	0.16356		32117	20048	6296	6190	22495	6852		0.497696	0.507763	0.500719	0.522968	0.49031		0.556068	0.503196	0.353957	0.431095	0.526163
1	118194724	rs41639487	0.0348643	0.0446293	0.114673	0.0308488	0.0122116	0.111722		25731	17222	5925	7280	26166	13754		0.442396	0.403653	0.372662	0.402827	0.321705		0.301075	0.279452	0.230935	0.29682	0.193798
1	118226740	rs43264910	0.0483012	0.0227942	0.0232275	0.00626615	0.0115992	0.0206997		20855	27174	30292	31016	26823	34753		0.205837	0.477626	0.359712	0.431095	0.319767		0.105991	0.377626	0.223022	0.332155	0.206395
1	118289543	ss86316868	0.0659399	0.0755519	0.0545478	0.000738385	0.0514261	0.00168246		15652	8258	18854	39477	3024	40113		0.497696	0.2621	0.523741	0.381625	0.53876		0.517665	0.161187	0.348201	0.268551	0.521318
1	118374617	rs43265947	0.000553202	0.0214942	0.0430537	0.0262632	0.0447516	0.0161101		40371	27887	22651	9977	4702	36087		0.334869	0.480365	0.361151	0.416961	0.207364		0.204301	0.371689	0.213669	0.286219	0.109496
1	118532290	rs41601104	0.0554982	0.013138	0.139535	0.0158915	0.0525224	0.0862417		18581	32625	3307	18687	2791	18436		0.482335	0.124201	0.355396	0.173145	0.449612		0.615975	0.93242	0.805036	0.913428	0.668605
1	118581426	rs41578197	0.0302587	0.072092	0.0740953	0.0181491	0.0116773	0.0705115		27465	9039	13394	16426	26740	21876		0.422427	0.518721	0.558273	0.349823	0.428295		0.721198	0.570776	0.615827	0.74735	0.723837
1	118609659	rs43262828	0.0538708	0.00127602	0.101262	0.020589	0.0344881	0.00129553		19091	39858	7825	14184	8768	40231		0.37788	0.475799	0.477698	0.371025	0.375969		0.236559	0.342009	0.310791	0.249117	0.248062
1	118672043	rs43262785	0.0361667	0.0296374	0.0326428	0.0219617	0.028357	0.175856		25209	23709	26452	13046	12308	5740		0.400922	0.499543	0.435971	0.491166	0.405039		0.738095	0.587671	0.68705	0.591873	0.718023
1	118752046	ss86315616	0.00275938	0.024296	0.091888	0.0199836	0.0281383	0.0324611		39389	26363	9472	14735	12440	31491		0.16129	0.200913	0.328058	0.367491	0.406977		0.0975422	0.110502	0.184173	0.233216	0.253876
1	118815770	rs43260018	0.0315872	0.0457926	0.0222628	0.014655	0.0303889	0.137406		26949	16733	30730	20035	11082	9968		0.132104	0.403653	0.319424	0.208481	0.257752		0.930876	0.720548	0.81295	0.885159	0.85562
1	118837556	rs41639493	0.00387562	0.0438636	0.087188	0.0117199	0.038765	0.113267		38896	17501	10448	23570	6857	13490		0.456221	0.49589	0.507914	0.424028	0.486434		0.644393	0.373059	0.593525	0.420495	0.60562
1	118860691	rs43260623	0.0315872	0.0441508	0.0222628	0.014655	0.032356	0.139554		26950	17384	30731	20036	9946	9683		0.132104	0.404566	0.319424	0.208481	0.255814		0.930876	0.721005	0.81295	0.885159	0.856589
1	118882592	ss86334877	0.0455493	0.0858938	0.0378215	0.015051	0.0196246	0.0859054		21808	6325	24497	19587	18827	18491		0.457757	0.406393	0.47482	0.469965	0.505814		0.648233	0.693607	0.641727	0.630742	0.588178
1	118923333	rs29025631	0.0308783	0.0124778	0.125083	0.013533	0.0182419	0.128111		27222	32980	4604	21290	20088	11235		0.488479	0.444749	0.506475	0.5053	0.488372		0.511521	0.690868	0.479137	0.485866	0.622093
1	119018882	rs42660905	0.014768	0.00877247	0.0221615	0.0149363	0.0071232	0.03833		33940	35203	30774	19725	31916	29947		0.175115	0.405479	0.133813	0.0459364	0.131783		0.102919	0.276712	0.0697842	0.0229682	0.0717054
1	119062902	rs42660849	0.0476402	0.000531173	0.0298541	0.0111614	0.0230176	0.0464952		21096	40312	27626	24258	16133	27781		0.483871	0.444749	0.496403	0.508834	0.443798		0.466206	0.310959	0.423741	0.487633	0.320736
1	119106826	rs42746313	0.00828287	0.0231648	0.0373903	0.00937564	0.011485	0.0489452		36871	26965	24663	26581	26964	27173		0.0691244	0.388128	0.0791367	0.0212014	0.0775194		0.963902	0.742009	0.956115	0.989399	0.96124
1	119128533	rs42746298	0.0103037	0.0231648	0.0558688	0.00946381	0.0110649	0.0601442		35964	26964	18452	26458	27399	24399		0.0721966	0.388128	0.105036	0.024735	0.0775194		0.0376344	0.257991	0.0568345	0.0123675	0.0387597
1	119226741	rs41585307	0.00364851	0.0648736	0.0229036	0.0155839	0.0271318	0.0305321		39002	10768	30422	19000	13115	32002		0.416283	0.440183	0.381295	0.208481	0.281008		0.303379	0.323288	0.220863	0.107774	0.169574
1	119329151	ss86290300	0.00169989	0.0061118	0.134218	0.0328555	0.0128655	0.143		39838	36893	3732	6284	25469	9242		0.44086	0.414612	0.48777	0.498233	0.50969		0.306452	0.70137	0.396403	0.376325	0.444767
1	119355031	ss86295730	0.0297674	0.0152865	0.107798	0.0125398	0.026923	0.0260171		27666	31362	6855	22492	13270	33308		0.242704	0.489498	0.280576	0.371025	0.350775		0.156682	0.483105	0.179137	0.213781	0.225775
1	119374036	rs41637805	0.0395204	0.0120961	0.08644	0.0257122	0.016356	0.042405		23982	33188	10598	10340	21840	28852		0.245776	0.489498	0.300719	0.416961	0.399225		0.158218	0.484018	0.194964	0.293286	0.271318
1	119399386	rs43120098	0.0404511	0.009257	0.0508432	0.00987731	0.0188325	0.0253403		23623	34884	19989	25895	19531	33494		0.388633	0.365297	0.447482	0.381625	0.405039		0.277266	0.23105	0.327338	0.265018	0.274225
1	119421373	ss86336916	0.0489719	0.00838256	0.0330535	0.00730957	0.0328349	0.114675		20673	35420	26289	29465	9687	13250		0.204301	0.0283105	0.21295	0.176678	0.149225		0.119048	0.0141553	0.122302	0.102473	0.0901163
1	119446658	rs42986744	0.00672372	0.107568	0.0722106	0.0486214	0.00734162	0.230132		37599	3370	13867	1760	31668	2453		0.473118	0.46758	0.533813	0.565371	0.44186		0.380952	0.367123	0.432374	0.427562	0.354651
1	119470974	ss86340544	0.0257153	0.114736	0.0277529	0.0191244	0.0311463	0.195966		29290	2696	28455	15498	10630	4210		0.439324	0.367123	0.434532	0.332155	0.366279		0.327189	0.273059	0.319424	0.187279	0.258721
1	119509629	rs41635985	0.00136832	0.0390412	0.0203317	0.00235108	0.0115533	0.0542796		39975	19479	31548	36948	26881	25785		0.0199693	0.379909	0.018705	0.0176678	0.0445736		0.00998464	0.246575	0.00935252	0.00883392	0.0222868
1	119544478	rs43265648	0.068637	0.0601069	0.0356353	0.0085321	0.0273105	0.00281397		14955	12132	25348	27777	12990	39825		0.359447	0.496804	0.41295	0.487633	0.476744		0.233487	0.518721	0.288489	0.339223	0.331395
1	119579301	ss86284768	0.0712883	0.0195096	0.0984398	0.00563565	0.0141889	0.187153		14301	29020	8295	31918	24114	4844		0.397849	0.377169	0.467626	0.537102	0.50969		0.738095	0.262557	0.580576	0.424028	0.611434
1	119725960	ss86321184	0.108401	0.0334865	0.0405878	0.00709523	0.0371719	0.219288		7084	21897	23516	29794	7512	2926		0.385561	0.338813	0.555396	0.522968	0.507752		0.747312	0.218721	0.469065	0.45583	0.532946
1	119749415	ss86339381	0.0165113	0.0131355	0.0386626	0.00896531	0.0185688	0.0412119		33175	32627	24234	27171	19786	29164		0.182796	0.476712	0.283453	0.441696	0.368217		0.0960061	0.364384	0.173381	0.337456	0.238372
1	119790569	rs43266535	0.0502398	0.0190427	0.0598689	0.013264	0.0187491	0.0174027		20253	29260	17244	21584	19610	35688		0.334869	0.523288	0.341007	0.413428	0.463178		0.798771	0.442466	0.776259	0.719081	0.628876
1	119835847	rs43051807	0.0162642	0.003107	0.0498469	0.00795639	0.0337809	0.0603121		33273	38710	20314	28548	9152	24364		0.371736	0.523288	0.418705	0.466431	0.534884		0.238095	0.573059	0.288489	0.349823	0.52907
1	119873516	rs43263227	0.00774296	0.0475041	0.0174809	0.0164235	0.0149988	0.145029		37138	16147	32774	18147	23255	8955		0.170507	0.375342	0.18705	0.325088	0.162791		0.902458	0.750228	0.886331	0.798587	0.906977
1	119909518	rs41635996	0.0521324	0.013883	0.026251	0.0108938	0.0300336	0.0660525		19634	32175	29075	24565	11291	22960		0.436252	0.225571	0.423022	0.35689	0.319767		0.30722	0.126484	0.283453	0.217314	0.235465
1	119931878	ss86280063	0.0515923	0.0306138	0.0587744	0.000501606	0.0394947	0.142298		19799	23250	17558	39856	6561	9320		0.397849	0.131507	0.329496	0.261484	0.232558		0.748848	0.930594	0.805036	0.848057	0.844961
1	119976661	ss105304466	0.146184	0.0880248	0.0653196	0.0020829	0.0279868	0.238478		3165	5952	15701	37361	12556	2103		0.460829	0.323288	0.48777	0.349823	0.455426		0.580645	0.792694	0.579137	0.765018	0.619186
1	120001963	rs43262044	0.0575751	0.0198201	0.0728673	0.00886586	0.0490715	0.0565971		17968	28838	13705	27309	3569	25206		0.403994	0.393607	0.326619	0.215548	0.27907		0.715054	0.760274	0.816547	0.874558	0.835271
1	120065610	rs41574061	0.0794433	0.0455196	0.0763139	0.00242146	0.00437971	0.141823		12419	16850	12816	36833	35248	9390		0.124424	0.481279	0.22446	0.106007	0.226744		0.062212	0.368493	0.12518	0.0530035	0.132752
1	120109716	ss86337909	0.0998424	0.0601808	0.108686	0.00242146	0.0037975	0.18682		8348	12109	6723	36834	35967	4869		0.115207	0.475799	0.309353	0.106007	0.203488		0.0576037	0.353881	0.179137	0.0530035	0.119186
1	120149924	ss117966381	0.0733686	0.0859303	0.0128552	0.00510712	0.0256641	0.207068		13770	6317	34906	32731	14149	3537		0.50384	0.484932	0.483453	0.533569	0.521318		0.568356	0.626027	0.690647	0.457597	0.547481
1	120303037	ss105304387	0.0351341	0.0559044	0.0234197	0.0130928	0.00115905	0.0932223		25630	13381	30210	21785	39214	17034		0.431644	0.454795	0.460432	0.424028	0.494186		0.321813	0.339726	0.382734	0.303887	0.34593
1	120326805	ss117966097	0.120293	0.0307921	0.095944	0.00905816	0.021839	0.118667		5581	23155	8716	27029	17009	12614		0.305684	0.226484	0.284892	0.462898	0.290698		0.822581	0.873059	0.830216	0.669611	0.829457
[truncated: 38,760 more rows]
[truncated: 1 more columns]
